# Supplementary material for: (2,6-Difluoro­phen­yl)(4-methyl­piperidin-1-yl)methanone
Source: Acta Crystallogr Sect E Struct Rep Online. 2011 Aug 27;67(Pt 9):o2409. doi: 10.1107/S1600536811033848 (PMC3200831; doi:10.1107/S1600536811033848)
Supplement: Supplementary file 2 [file e-67-o2409-Isup2.hkl]

#
# h,k,l, Fc-squared, Fo-squared, sigma(Fo-squared) and status flag
#
data_I
_shelx_title ' mmf in P2(1)/c RT'
_shelx_refln_list_code          4
_shelx_F_calc_maximum      103.03
_exptl_crystal_F_000       504.00
_reflns_d_resolution_high  0.7090
 
loop_
 _symmetry_equiv_pos_as_xyz
 'x, y, z'
 '-x, y+1/2, -z+1/2'
 '-x, -y, -z'
 'x, -y-1/2, z-1/2'
 
_cell_length_a     9.1807
_cell_length_b    10.9910
_cell_length_c    13.2477
_cell_angle_alpha  90.000
_cell_angle_beta  115.582
_cell_angle_gamma  90.000
 
_shelx_F_squared_multiplier     1.000
 
loop_
 _refln_index_h
 _refln_index_k
 _refln_index_l
 _refln_F_squared_calc
 _refln_F_squared_meas
 _refln_F_squared_sigma
 _refln_observed_status
   1   0   0      364.89      327.58      3.79 o
   2   0   0     2083.44     2009.04     18.12 o
   3   0   0     1000.03     1032.75      8.01 o
   4   0   0     1116.05     1115.28      8.74 o
   5   0   0       88.95       82.84      1.72 o
   6   0   0       57.57       59.75      1.54 o
   7   0   0       40.91       37.88      0.83 o
   8   0   0       12.65       12.00      1.83 o
   9   0   0        5.61        4.42      0.67 o
  10   0   0        2.14        1.72      0.62 o
  11   0   0        0.68       -0.12      0.61 o
   1   1   0     4070.84     3779.83     29.66 o
   2   1   0     8770.78     7624.20     52.10 o
   3   1   0     1198.13     1158.99      8.05 o
   4   1   0        2.00        4.89      0.22 o
   5   1   0       28.55       31.38      0.49 o
   6   1   0        2.18        2.57      0.26 o
   7   1   0       34.05       31.88      0.64 o
   8   1   0       43.77       41.21      0.82 o
   9   1   0        0.77        0.87      0.31 o
  10   1   0       10.95       11.12      0.68 o
  11   1   0        3.03        2.53      0.54 o
   1   2   0     4552.75     4209.28     38.58 o
   2   2   0     4348.23     4108.28     32.79 o
   3   2   0      508.61      543.37      4.23 o
   4   2   0      133.66      139.00      1.56 o
   5   2   0       98.70       96.82      0.92 o
   6   2   0       24.22       23.45      0.51 o
   7   2   0        0.27        0.21      0.21 o
   8   2   0       25.75       23.63      0.68 o
   9   2   0       12.28       12.38      0.56 o
  10   2   0       25.38       27.84      0.84 o
  11   2   0        6.05        6.80      0.91 o
   1   3   0      513.93      511.50      5.91 o
   2   3   0     3506.02     3406.26     50.94 o
   3   3   0       94.54       87.63      0.80 o
   4   3   0      350.65      382.74      2.96 o
   5   3   0       13.91       15.15      0.37 o
   6   3   0        0.50        0.14      0.17 o
   7   3   0        0.36        0.74      0.23 o
   8   3   0       70.50       73.22      1.28 o
   9   3   0       35.93       37.33      1.72 o
  10   3   0        3.71        2.29      0.53 o
  11   3   0        0.84        0.96      0.75 o
   0   4   0     3444.60     3236.18     36.45 o
   1   4   0      316.84      315.13      3.12 o
   2   4   0        0.01        1.41      0.18 o
   3   4   0      390.97      413.98      3.11 o
   4   4   0      732.47      711.68      5.43 o
   5   4   0        5.12        2.81      0.32 o
   6   4   0       85.50       87.51      1.25 o
   7   4   0       42.54       46.62      1.06 o
   8   4   0       69.57       68.90      1.41 o
   9   4   0        0.06        0.32      0.42 o
  10   4   0        1.75        1.92      0.54 o
  11   4   0        0.38        0.85      0.74 o
   1   5   0       32.88       41.73      0.66 o
   2   5   0      390.75      416.50      4.19 o
   3   5   0      352.21      399.92      3.58 o
   4   5   0      449.91      452.91      3.51 o
   5   5   0      216.92      217.00      3.02 o
   6   5   0      406.26      392.10      3.76 o
   7   5   0       34.99       38.07      1.11 o
   8   5   0        2.11        1.18      0.38 o
   9   5   0       10.85       10.19      0.68 o
  10   5   0        0.33        0.30      0.47 o
  11   5   0        3.27        2.19      0.68 o
   0   6   0       36.01       30.98      0.58 o
   1   6   0      287.44      314.22      2.26 o
   2   6   0      108.16      125.57      1.21 o
   3   6   0      300.75      275.85      3.92 o
   4   6   0       28.81       30.24      0.94 o
   5   6   0      113.68      110.74      1.98 o
   6   6   0       56.15       58.99      1.11 o
   7   6   0        0.69        0.19      0.45 o
   8   6   0        3.85        3.90      0.65 o
   9   6   0        1.07        0.63      0.39 o
  10   6   0        0.00       -0.45      0.45 o
   1   7   0       28.31       28.76      0.45 o
   2   7   0      290.08      272.58      2.63 o
   3   7   0       24.37       23.77      1.44 o
   4   7   0      392.69      378.62      5.34 o
   5   7   0       94.45       81.39      2.02 o
   6   7   0       18.34       18.92      1.10 o
   7   7   0       15.45       15.41      0.70 o
   8   7   0       31.95       31.77      1.04 o
   9   7   0        5.42        5.63      0.58 o
  10   7   0        0.97        1.00      0.67 o
   0   8   0       42.29       47.61      0.87 o
   1   8   0       11.83       10.38      0.39 o
   2   8   0       33.78       34.57      0.84 o
   3   8   0      130.69      129.82      5.24 o
   4   8   0      300.60      277.63      4.30 o
   5   8   0       28.40       25.11      1.16 o
   6   8   0        7.75        8.71      1.11 o
   7   8   0        0.12       -0.77      0.90 o
   8   8   0        1.10        0.66      0.39 o
   9   8   0        1.96        3.26      0.54 o
  10   8   0        2.28        1.28      0.93 o
   1   9   0      185.66      193.97      2.41 o
   2   9   0      149.38      148.88      2.08 o
   3   9   0       40.92       29.95      0.88 o
   4   9   0       24.12       27.72      1.18 o
   5   9   0        0.78       -0.21      0.40 o
   6   9   0        0.30        0.83      0.52 o
   7   9   0        2.08        0.65      0.86 o
   8   9   0        2.82        1.73      0.70 o
   9   9   0        0.76        0.69      0.52 o
   0  10   0      126.96      125.35      3.13 o
   1  10   0       34.00       29.30      1.01 o
   2  10   0       87.69       98.53      1.91 o
   3  10   0      106.84       98.57      1.74 o
   4  10   0       42.37       36.00      1.34 o
   5  10   0        5.89        5.14      0.72 o
   6  10   0        0.67        0.42      0.52 o
   7  10   0        1.91        0.47      1.33 o
   8  10   0       10.27        9.60      1.13 o
   1  11   0       45.32       43.39      1.30 o
   2  11   0        4.63        3.20      0.57 o
   3  11   0        0.00       -0.07      0.30 o
   4  11   0        6.73        7.98      0.82 o
   5  11   0        1.26        0.55      0.52 o
   6  11   0        0.84        0.97      0.80 o
   7  11   0        3.06        3.52      0.81 o
   8  11   0        3.00        3.19      0.82 o
   0  12   0       41.49       41.74      1.86 o
   1  12   0        0.17        0.62      0.41 o
   2  12   0       25.43       26.58      1.09 o
   3  12   0        3.13        1.22      0.46 o
   4  12   0        0.28        0.68      0.62 o
   5  12   0        2.56        2.22      0.65 o
   6  12   0        0.19       -0.39      0.55 o
   7  12   0        1.50        1.14      0.66 o
   1  13   0        2.96        4.26      0.72 o
   2  13   0        1.05        0.38      0.56 o
   3  13   0        6.97        6.60      1.04 o
   4  13   0        8.83        9.87      1.28 o
   5  13   0        5.63        6.43      1.15 o
   0  14   0        2.84        2.88      0.84 o
   1  14   0        0.31        0.55      0.47 o
   2  14   0        0.01        0.61      0.48 o
   3  14   0        0.00        0.37      0.68 o
   4  14   0        0.84        0.87      0.77 o
   1  15   0        0.05       -0.35      0.45 o
 -11   1   1        9.71        9.76      0.85 o
 -10   1   1       16.10       16.77      0.76 o
  -9   1   1       25.82       30.22      1.00 o
  -8   1   1       14.67       15.77      0.70 o
  -7   1   1        1.74        3.26      0.28 o
  -6   1   1        8.61        7.41      0.33 o
  -5   1   1        0.99        1.19      0.18 o
  -4   1   1     1369.20     1418.17      8.94 o
  -3   1   1     1982.42     1947.70     22.46 o
  -2   1   1      200.36      178.19      1.37 o
  -1   1   1      265.79      257.20      2.18 o
   0   1   1       15.56       11.95      0.18 o
   1   1   1     1610.03     1607.35     33.89 o
   2   1   1     2322.40     2326.72     18.47 o
   3   1   1       65.94       67.13      0.74 o
   4   1   1      150.52      155.83      1.35 o
   5   1   1       75.63       85.37      0.97 o
   6   1   1      242.97      252.87      2.43 o
   7   1   1       52.55       49.09      0.80 o
   8   1   1        7.19        5.50      0.52 o
   9   1   1        2.13        2.23      0.42 o
  10   1   1        3.11        2.33      0.69 o
  11   1   1        1.58        2.26      0.56 o
 -11   2   1        0.74        0.12      0.61 o
 -10   2   1        0.56        0.72      0.48 o
  -9   2   1       22.74       21.41      0.66 o
  -8   2   1       27.24       26.01      0.78 o
  -7   2   1        8.36        8.22      0.37 o
  -6   2   1       52.94       56.71      0.98 o
  -5   2   1      298.54      290.97      3.51 o
  -4   2   1     1068.02     1017.10      7.94 o
  -3   2   1        0.62        1.48      0.16 o
  -2   2   1    10616.15     8931.70    139.47 o
  -1   2   1     1809.38     1713.47     13.74 o
   0   2   1      374.86      398.57      3.24 o
   1   2   1      472.34      481.57      4.36 o
   2   2   1       12.65       12.61      0.67 o
   3   2   1      194.14      212.36      1.56 o
   4   2   1       34.00       35.51      0.52 o
   5   2   1      458.86      458.97      3.07 o
   6   2   1        6.52        5.21      0.30 o
   7   2   1       17.86       20.92      0.56 o
   8   2   1       21.13       20.39      0.65 o
   9   2   1        3.72        4.53      0.55 o
  10   2   1        2.18        1.62      0.44 o
  11   2   1        3.12        3.56      1.90 o
 -11   3   1        1.24        0.86      0.50 o
 -10   3   1        1.45        1.77      0.51 o
  -9   3   1       24.40       22.77      0.83 o
  -8   3   1      106.33      113.44      1.51 o
  -7   3   1        5.44        5.55      0.38 o
  -6   3   1       78.09       77.59      0.96 o
  -5   3   1      272.35      286.97      2.40 o
  -4   3   1        0.01        0.40      0.21 o
  -3   3   1      778.49      740.55      4.91 o
  -2   3   1      112.14      120.63      1.22 o
  -1   3   1       13.41       15.41      0.68 o
   0   3   1      372.86      368.13      3.74 o
   1   3   1       80.24       94.52      0.98 o
   2   3   1      953.09      983.02      9.63 o
   3   3   1      138.00      152.21      1.32 o
   4   3   1      755.80      734.73      5.24 o
   5   3   1        5.14        5.46      0.26 o
   6   3   1       11.19       11.11      0.41 o
   7   3   1        0.79        1.35      0.25 o
   8   3   1       11.01       12.57      0.73 o
   9   3   1       12.90       12.06      0.88 o
  10   3   1        0.17       -0.31      0.43 o
  11   3   1        1.21        1.12      0.54 o
 -11   4   1        0.04       -0.39      0.53 o
 -10   4   1       26.77       28.45      1.09 o
  -9   4   1        3.08        3.52      0.54 o
  -8   4   1        0.17        0.22      0.29 o
  -7   4   1      531.98      540.58      4.44 o
  -6   4   1      347.60      360.28      3.36 o
  -5   4   1       92.77      101.15      1.16 o
  -4   4   1      568.92      523.43      6.11 o
  -3   4   1     3768.78     3936.42     39.45 o
  -2   4   1      420.51      409.91      4.66 o
  -1   4   1      160.35      141.32      1.99 o
   0   4   1     1009.60      959.39      8.87 o
   1   4   1        5.72        7.87      0.40 o
   2   4   1       39.30       48.34      0.95 o
   3   4   1       36.22       38.27      0.67 o
   4   4   1      622.59      656.44      4.89 o
   5   4   1       39.55       39.11      1.32 o
   6   4   1      198.43      200.63      2.23 o
   7   4   1       12.49       14.15      0.65 o
   8   4   1        3.26        3.69      0.45 o
   9   4   1        7.19        6.09      0.64 o
  10   4   1        0.09       -0.27      0.47 o
 -11   5   1        0.42        0.81      0.53 o
 -10   5   1        1.15        1.96      0.54 o
  -9   5   1       36.76       37.79      1.04 o
  -8   5   1       24.55       28.52      1.30 o
  -7   5   1      314.84      299.60      3.13 o
  -6   5   1      141.63      145.17      1.60 o
  -5   5   1       48.58       48.55      0.87 o
  -4   5   1      656.03      719.75      5.41 o
  -3   5   1       63.86       59.19      0.74 o
  -2   5   1       32.48       44.11      0.72 o
  -1   5   1      159.55      173.27      1.83 o
   0   5   1      240.91      246.91      2.60 o
   1   5   1      110.69      146.01      1.42 o
   2   5   1        3.63        0.83      0.16 o
   3   5   1        8.65        7.36      0.83 o
   4   5   1        5.38        5.03      0.27 o
   5   5   1      336.69      324.69      3.12 o
   6   5   1      114.53      119.55      1.63 o
   7   5   1        0.38        0.59      0.33 o
   8   5   1       23.96       22.16      0.82 o
   9   5   1        4.13        6.06      0.58 o
  10   5   1        0.50        1.65      0.61 o
 -11   6   1        0.84        0.92      0.64 o
 -10   6   1        2.98        3.23      0.74 o
  -9   6   1       13.78       11.20      0.69 o
  -8   6   1        5.30        3.73      0.46 o
  -7   6   1      174.04      174.27      3.49 o
  -6   6   1      549.20      530.38      4.78 o
  -5   6   1      455.70      446.48     13.02 o
  -4   6   1       86.11       77.46      1.08 o
  -3   6   1      490.90      572.73      5.75 o
  -2   6   1      430.35      499.82      4.90 o
  -1   6   1       47.41       56.96      0.79 o
   0   6   1        5.59        6.99      0.25 o
   1   6   1      153.07      163.33      1.61 o
   2   6   1       45.05       39.14      0.80 o
   3   6   1      192.79      201.17      2.89 o
   4   6   1        1.54        2.05      0.50 o
   5   6   1      130.68      123.35      1.90 o
   6   6   1      209.75      211.76      2.40 o
   7   6   1        0.59        0.96      0.34 o
   8   6   1        0.46        0.67      0.36 o
   9   6   1        3.30        3.26      0.51 o
  10   6   1        0.73        1.10      0.54 o
 -10   7   1        1.22        0.70      0.52 o
  -9   7   1        1.09        0.61      0.42 o
  -8   7   1        5.75        6.93      0.93 o
  -7   7   1      108.62       96.43      1.86 o
  -6   7   1       15.77       11.76      0.71 o
  -5   7   1       14.39       10.80      1.74 o
  -4   7   1        3.21        2.49      0.48 o
  -3   7   1       46.06       38.22      1.10 o
  -2   7   1       15.39       20.53      0.47 o
  -1   7   1        0.03        0.11      0.13 o
   0   7   1      105.50      115.92      1.14 o
   1   7   1      480.94      529.50      4.00 o
   2   7   1      126.98      128.16      2.15 o
   3   7   1       70.09       76.77      2.71 o
   4   7   1       36.10       33.47      1.75 o
   5   7   1      115.74      120.11      1.91 o
   6   7   1       16.43       17.34      0.83 o
   7   7   1        5.28        3.41      0.50 o
   8   7   1        0.07       -0.35      0.35 o
   9   7   1        0.85        0.98      0.45 o
  10   7   1        3.15        2.55      0.69 o
 -10   8   1        0.37        0.46      0.89 o
  -9   8   1        1.13        0.63      0.42 o
  -8   8   1        1.74        2.22      0.53 o
  -7   8   1        0.11        0.13      0.51 o
  -6   8   1        0.27        0.12      0.47 o
  -5   8   1        7.62        8.22      0.78 o
  -4   8   1        0.05        0.15      0.39 o
  -3   8   1       74.06       69.75      1.59 o
  -2   8   1        0.56        0.08      0.26 o
  -1   8   1        4.78        5.21      0.34 o
   0   8   1        1.44        2.45      0.34 o
   1   8   1       95.73       94.48      1.68 o
   2   8   1      139.73      151.11      2.50 o
   3   8   1      187.47      174.76      2.94 o
   4   8   1      113.11      115.69      2.37 o
   5   8   1      120.39      112.56      2.49 o
   6   8   1        1.54        1.86      0.56 o
   7   8   1        6.23        5.83      0.63 o
   8   8   1        2.80        2.24      0.55 o
   9   8   1       17.31       19.22      0.95 o
  -9   9   1        2.33        2.26      0.59 o
  -8   9   1        1.40        1.19      1.05 o
  -7   9   1        9.63       10.30      1.03 o
  -6   9   1        0.81        1.44      0.57 o
  -5   9   1       13.08        8.73      0.82 o
  -4   9   1       17.54       17.49      0.94 o
  -3   9   1       59.55       57.65      1.21 o
  -2   9   1       48.86       46.63      1.01 o
  -1   9   1        0.36       -0.14      0.25 o
   0   9   1        0.62        0.68      0.25 o
   1   9   1      552.56      531.89      5.50 o
   2   9   1      197.31      183.83      2.44 o
   3   9   1       51.00       58.18      4.05 o
   4   9   1       68.70       66.26      2.33 o
   5   9   1        9.21        6.05      1.34 o
   6   9   1       10.00        9.61      0.96 o
   7   9   1        5.83        7.10      0.92 o
   8   9   1        5.86        6.51      0.74 o
   9   9   1       17.96       17.59      1.26 o
  -9  10   1        5.60        7.19      1.10 o
  -8  10   1        5.41        6.77      1.25 o
  -7  10   1        0.20        1.14      0.61 o
  -6  10   1       14.44       17.05      1.16 o
  -5  10   1        4.21        4.20      0.67 o
  -4  10   1       40.63       39.48      1.41 o
  -3  10   1       40.82       33.98      0.96 o
  -2  10   1        3.28        3.71      0.41 o
  -1  10   1      114.76      109.61      2.03 o
   0  10   1       63.74       64.41      3.40 o
   1  10   1       17.05       18.88      1.14 o
   2  10   1       19.06       21.51      0.78 o
   3  10   1       54.81       50.47      1.49 o
   4  10   1       25.46       19.92      1.04 o
   5  10   1        0.82        0.86      0.49 o
   6  10   1        3.63        2.90      0.76 o
   7  10   1       12.25       11.48      1.12 o
   8  10   1        3.74        3.84      0.86 o
  -8  11   1        0.28        0.54      0.66 o
  -7  11   1        4.85        5.17      0.87 o
  -6  11   1       12.04       10.80      1.05 o
  -5  11   1        2.01        3.83      0.68 o
  -4  11   1        1.03        1.09      0.48 o
  -3  11   1       19.77       21.83      0.98 o
  -2  11   1       68.05       65.48      1.73 o
  -1  11   1       55.90       53.51      1.42 o
   0  11   1       39.26       40.52      1.23 o
   1  11   1      131.70      123.10      2.40 o
   2  11   1       50.36       46.48      1.36 o
   3  11   1        4.26        4.77      0.62 o
   4  11   1       19.84       21.31      1.12 o
   5  11   1        7.06        5.62      0.78 o
   6  11   1        0.09       -0.19      0.49 o
   7  11   1        0.18        0.21      0.63 o
  -7  12   1        0.86        1.70      0.73 o
  -6  12   1        0.00        0.19      0.54 o
  -5  12   1       16.56       16.61      1.62 o
  -4  12   1        4.19        4.33      0.90 o
  -3  12   1       29.52       26.84      1.13 o
  -2  12   1       19.23       18.13      0.94 o
  -1  12   1       25.99       24.65      1.04 o
   0  12   1       13.43       15.84      0.86 o
   1  12   1        0.37       -0.25      0.43 o
   2  12   1        0.35        0.25      0.73 o
   3  12   1       10.62       10.95      1.16 o
   4  12   1        0.03        0.66      0.49 o
   5  12   1        1.45        1.94      0.65 o
   6  12   1        0.11        0.13      0.60 o
   7  12   1        3.26        2.61      1.32 o
  -6  13   1        6.64        9.30      1.38 o
  -5  13   1        0.36        0.23      0.72 o
  -4  13   1        5.23        6.33      1.09 o
  -3  13   1       10.81        9.22      0.84 o
  -2  13   1        5.36        5.20      0.65 o
  -1  13   1       19.63       19.55      1.01 o
   0  13   1        3.01        3.04      0.56 o
   1  13   1        2.29        3.11      0.59 o
   2  13   1        0.23        0.22      0.42 o
   3  13   1        6.40        6.96      1.03 o
   4  13   1        2.09        1.89      0.82 o
   5  13   1        0.32        0.90      0.80 o
   6  13   1        3.03        3.15      1.26 o
  -4  14   1        3.05        3.24      0.97 o
  -3  14   1        0.05       -0.22      0.63 o
  -2  14   1        5.15        5.24      0.86 o
  -1  14   1        1.14        1.15      0.50 o
   0  14   1        0.86        0.11      0.45 o
   1  14   1        2.62        1.73      0.61 o
   2  14   1        0.78        1.09      0.88 o
   3  14   1        0.08        1.01      0.72 o
  -1  15   1        0.08       -0.45      0.45 o
   0  15   1        0.58        0.81      0.51 o
   1  15   1        1.02        2.00      0.77 o
 -12   0   2        3.76        6.09      1.60 o
 -11   0   2        2.44        2.14      0.74 o
 -10   0   2      118.19      120.68      4.44 o
  -9   0   2       95.32       91.29      3.49 o
  -8   0   2       28.34       31.91      1.16 o
  -7   0   2       14.65       14.64      0.76 o
  -6   0   2        9.89        7.56      0.39 o
  -5   0   2      213.82      246.76      2.33 o
  -4   0   2      315.27      334.62      3.41 o
  -3   0   2     9101.23     8052.92     86.75 o
  -2   0   2       15.35        6.49      0.27 o
  -1   0   2     3350.02     3177.82     56.43 o
   0   0   2      656.88      570.62      9.19 o
   1   0   2       80.66       90.57      0.88 o
   2   0   2      700.48      644.31      6.78 o
   3   0   2     1640.96     1663.99     14.76 o
   4   0   2      122.14      107.79      1.26 o
   5   0   2        6.59        4.43      0.49 o
   6   0   2      166.71      174.25      1.98 o
   7   0   2        6.64        6.67      0.56 o
   8   0   2        2.06        1.81      0.55 o
   9   0   2       41.89       42.73      3.15 o
  10   0   2        9.92        8.89      1.01 o
  11   0   2        0.51        0.25      0.85 o
 -12   1   2       27.29       32.03      1.52 o
 -11   1   2        1.41        1.07      0.55 o
 -10   1   2        4.55        3.01      0.44 o
  -9   1   2        2.04        1.27      0.41 o
  -8   1   2       26.68       25.44      0.82 o
  -7   1   2       18.40       19.97      0.66 o
  -6   1   2       10.44       12.27      0.39 o
  -5   1   2       18.24       17.04      0.62 o
  -4   1   2       83.13       95.86      0.97 o
  -3   1   2      157.64      163.80      1.21 o
  -1   1   2     8457.17     7395.31     67.62 o
   0   1   2       86.11      100.37      0.96 o
   1   1   2      163.51      164.94      3.61 o
   2   1   2     1595.01     1611.09     10.05 o
   3   1   2        9.57        9.06      0.32 o
   4   1   2      342.77      356.50      3.71 o
   5   1   2      159.87      158.46      2.13 o
   6   1   2       43.04       39.31      0.64 o
   7   1   2       36.07       34.58      0.70 o
   8   1   2        1.18        1.25      0.44 o
   9   1   2        0.00        0.06      0.36 o
  10   1   2        5.74        5.20      0.62 o
 -12   2   2        0.75        0.92      0.72 o
 -11   2   2        7.64        7.11      1.99 o
 -10   2   2       30.47       29.63      1.15 o
  -9   2   2       65.67       60.51      0.99 o
  -8   2   2        0.84        0.94      0.24 o
  -7   2   2        0.45        0.23      0.19 o
  -6   2   2        1.05        0.29      0.16 o
  -5   2   2       32.14       32.67      0.57 o
  -4   2   2      417.46      441.35      4.10 o
  -3   2   2      982.99     1030.36     12.21 o
  -2   2   2     4712.99     4513.27     31.74 o
  -1   2   2       62.57       66.63      0.59 o
   0   2   2      162.12      165.82      1.29 o
   1   2   2        5.59        5.48      0.59 o
   2   2   2     3251.32     3193.97     28.44 o
   3   2   2       20.31       26.79      0.42 o
   4   2   2       41.26       37.88      0.52 o
   5   2   2       41.83       43.88      0.87 o
   6   2   2       84.37       80.28      1.11 o
   7   2   2        0.02       -0.15      0.22 o
   8   2   2       18.42       15.76      0.61 o
   9   2   2        0.87        0.35      0.41 o
  10   2   2        3.28        3.39      0.55 o
 -11   3   2        7.64        8.27      0.74 o
 -10   3   2       26.66       27.03      1.04 o
  -9   3   2        6.26        7.12      0.55 o
  -8   3   2        4.53        5.26      0.42 o
  -7   3   2       24.68       24.12      0.65 o
  -6   3   2      114.40      106.37      1.36 o
  -5   3   2      601.62      630.83      5.03 o
  -4   3   2     1449.84     1455.47     14.52 o
  -3   3   2       89.14       82.75      0.92 o
  -2   3   2     1409.91     1427.16      9.02 o
  -1   3   2     3116.77     3061.46     23.62 o
   0   3   2     1106.08     1061.69      7.43 o
   1   3   2      718.81      700.60      4.97 o
   2   3   2       55.80       59.20      0.76 o
   3   3   2      269.80      273.53      1.97 o
   4   3   2      585.68      576.79      4.25 o
   5   3   2        0.01        0.10      0.17 o
   6   3   2       15.70       15.75      0.73 o
   7   3   2       86.70       81.58      1.07 o
   8   3   2       15.65       16.99      0.63 o
   9   3   2        1.33        1.30      0.38 o
  10   3   2        8.47        9.62      0.78 o
 -11   4   2        0.00       -0.31      0.54 o
 -10   4   2        1.71        1.84      0.51 o
  -9   4   2        4.26        3.09      0.51 o
  -8   4   2       61.47       67.32      1.33 o
  -7   4   2       15.55       13.47      0.56 o
  -6   4   2      563.15      562.11      5.72 o
  -5   4   2        1.55        0.73      0.20 o
  -4   4   2      569.62      588.55      7.37 o
  -3   4   2     1224.54     1255.70      8.92 o
  -2   4   2        1.92        2.81      0.15 o
  -1   4   2     1136.88     1143.43     12.01 o
   0   4   2      571.24      583.84      4.86 o
   1   4   2      985.63     1053.48      8.30 o
   2   4   2     2564.97     2586.21     20.17 o
   3   4   2        0.02        0.65      0.16 o
   4   4   2        2.50        3.12      0.19 o
   5   4   2        8.69        9.85      0.41 o
   6   4   2        6.29        5.82      0.35 o
   7   4   2        2.22        1.25      0.27 o
   8   4   2        0.12        0.98      0.37 o
   9   4   2        5.13        5.29      0.63 o
  10   4   2        1.74        1.42      0.53 o
 -11   5   2        5.12        4.39      0.65 o
 -10   5   2        0.48        1.38      0.51 o
  -9   5   2        0.36        0.04      0.35 o
  -8   5   2      100.57       94.76      1.92 o
  -7   5   2       23.38       23.58      0.71 o
  -6   5   2      475.76      486.55      3.96 o
  -5   5   2      212.38      193.38      1.83 o
  -4   5   2        1.27        1.92      0.25 o
  -3   5   2      542.64      574.88      4.65 o
  -2   5   2      159.91      144.99      1.37 o
  -1   5   2       22.03       20.51      0.73 o
   0   5   2      331.58      367.17      3.24 o
   1   5   2       31.40       31.60      0.46 o
   2   5   2       59.93       56.95      0.93 o
   3   5   2      210.94      220.81      2.47 o
   4   5   2       38.79       38.19      0.75 o
   5   5   2        6.10        5.06      0.40 o
   6   5   2       91.54       98.38      1.47 o
   7   5   2        0.08        0.10      0.32 o
   8   5   2        5.08        4.12      0.55 o
   9   5   2        1.29       -0.28      0.37 o
  10   5   2        5.14        5.68      0.71 o
 -11   6   2        0.14        0.24      0.57 o
 -10   6   2        6.61        7.59      0.74 o
  -9   6   2        4.68        6.17      0.56 o
  -8   6   2      106.98      103.92      1.64 o
  -7   6   2        1.27        2.13      0.39 o
  -6   6   2      105.59      101.83      1.79 o
  -5   6   2       28.23       27.51      1.46 o
  -4   6   2        0.03        0.90      0.27 o
  -3   6   2        9.01        7.24      0.30 o
  -2   6   2      496.81      551.92      5.38 o
  -1   6   2        0.20        0.22      0.16 o
   0   6   2      539.39      562.57      4.93 o
   1   6   2      121.86      117.77      1.33 o
   2   6   2       83.17       75.76      1.01 o
   3   6   2      121.34      130.41      2.44 o
   4   6   2       42.41       39.77      0.96 o
   5   6   2       16.78       15.07      0.84 o
   6   6   2       29.35       29.34      0.99 o
   7   6   2       33.23       30.79      0.89 o
   8   6   2       23.40       22.99      1.19 o
   9   6   2        2.81        3.83      0.53 o
  10   6   2        0.07       -0.01      0.60 o
 -10   7   2        2.13        1.22      0.55 o
  -9   7   2       37.96       39.02      1.52 o
  -8   7   2       24.84       29.60      1.33 o
  -7   7   2        0.48        0.25      0.39 o
  -6   7   2        5.51        3.63      0.49 o
  -5   7   2       37.61       40.26      1.03 o
  -4   7   2       69.95       65.53      1.20 o
  -3   7   2      126.55      132.70      1.51 o
  -2   7   2      152.28      162.96      1.94 o
  -1   7   2      689.97      700.07      6.91 o
   0   7   2       58.03       50.00      0.90 o
   1   7   2      398.81      401.67      6.29 o
   2   7   2      135.38      143.22      1.61 o
   3   7   2        6.19        6.98      0.45 o
   4   7   2        1.71        1.04      0.55 o
   5   7   2      104.29      109.91      1.86 o
   6   7   2       22.76       23.36      0.91 o
   7   7   2        1.42        1.38      0.59 o
   8   7   2        0.26        0.78      0.39 o
   9   7   2        3.72        5.32      0.73 o
 -10   8   2        7.36        6.87      0.75 o
  -9   8   2        0.73       -0.45      0.45 o
  -8   8   2       10.20       11.43      1.16 o
  -7   8   2        9.56        8.91      0.78 o
  -6   8   2        3.31        3.12      0.71 o
  -5   8   2        0.00        0.09      0.45 o
  -4   8   2       69.88       77.23      1.87 o
  -3   8   2       34.92       34.62      0.85 o
  -2   8   2        0.99        0.93      0.22 o
  -1   8   2       78.87       82.36      0.94 o
   0   8   2       11.81        8.08      0.32 o
   1   8   2      375.29      396.22      5.08 o
   2   8   2        9.19       10.72      0.54 o
   3   8   2       22.17       20.32      1.12 o
   4   8   2       27.00       27.40      1.13 o
   5   8   2        7.14        7.29      0.59 o
   6   8   2        5.50        5.64      0.59 o
   7   8   2        1.75        0.33      0.48 o
   8   8   2       22.48       22.72      1.78 o
   9   8   2        0.01        0.32      0.50 o
 -10   9   2        8.77        7.54      1.36 o
  -9   9   2        0.17       -0.47      0.47 o
  -8   9   2        1.63        1.71      0.51 o
  -7   9   2       14.36       17.29      1.29 o
  -6   9   2       18.48       19.77      1.14 o
  -5   9   2       29.36       27.61      1.25 o
  -4   9   2        0.35        0.41      0.63 o
  -3   9   2        9.94        9.81      0.55 o
  -2   9   2        0.14        0.04      0.26 o
  -1   9   2       15.12       13.63      0.52 o
   0   9   2        2.26        3.90      0.28 o
   1   9   2       51.14       62.79      1.75 o
   2   9   2      143.99      129.06      2.17 o
   3   9   2       38.44       37.63      1.25 o
   4   9   2       11.09        8.96      0.81 o
   5   9   2        0.49        0.13      0.43 o
   6   9   2        0.77       -0.42      0.48 o
   7   9   2       15.82       16.22      1.68 o
   8   9   2       14.01       14.21      0.97 o
  -9  10   2        2.33        1.64      0.93 o
  -8  10   2        3.57        2.20      0.75 o
  -7  10   2        0.14        0.90      0.62 o
  -6  10   2        0.66        0.95      0.71 o
  -5  10   2       11.16       13.07      1.02 o
  -4  10   2        2.17        1.17      0.46 o
  -3  10   2        0.34        0.12      0.27 o
  -2  10   2        9.29        9.50      0.65 o
  -1  10   2        5.56        3.94      0.46 o
   0  10   2      445.83      439.96      7.18 o
   1  10   2        5.77        5.70      0.72 o
   2  10   2        0.00        0.09      0.37 o
   3  10   2        2.65        3.09      0.53 o
   4  10   2        0.03       -0.20      0.39 o
   5  10   2        8.27        8.46      1.30 o
   6  10   2        1.90        1.71      1.57 o
   7  10   2        1.29        0.65      0.78 o
   8  10   2        0.01       -0.34      0.48 o
  -8  11   2        0.28       -0.55      0.62 o
  -7  11   2        0.01        0.76      0.58 o
  -6  11   2        8.55       10.01      1.01 o
  -5  11   2        5.73        5.67      1.03 o
  -4  11   2        9.60       10.21      1.22 o
  -3  11   2        0.00       -0.27      0.33 o
  -2  11   2        1.90        2.51      0.47 o
  -1  11   2      178.69      179.87      2.93 o
   0  11   2        0.00       -0.28      0.45 o
   1  11   2        4.33        3.06      0.46 o
   2  11   2       40.07       35.09      1.45 o
   3  11   2        0.23       -0.10      0.39 o
   4  11   2        2.02        1.89      0.54 o
   5  11   2        7.22        7.98      0.89 o
   6  11   2       23.76       24.87      1.39 o
   7  11   2       17.14       16.89      1.39 o
  -7  12   2        0.77        1.17      0.67 o
  -6  12   2        5.52        4.68      1.12 o
  -5  12   2        1.24        0.77      0.71 o
  -4  12   2        0.04        1.58      0.72 o
  -3  12   2        9.29        9.26      0.77 o
  -2  12   2        1.40        1.07      0.44 o
  -1  12   2       30.66       27.22      2.78 o
   0  12   2        0.01       -0.32      0.35 o
   1  12   2        4.70        4.58      0.56 o
   2  12   2        1.88        1.91      0.47 o
   3  12   2        1.02        0.69      0.47 o
   4  12   2        5.27        4.35      0.72 o
   5  12   2        2.30        3.01      0.74 o
   6  12   2       10.29        9.41      1.59 o
  -6  13   2        1.76        3.16      1.05 o
  -5  13   2        3.66        1.62      0.84 o
  -4  13   2        0.14        0.90      0.69 o
  -3  13   2        0.10        0.05      0.48 o
  -2  13   2       21.01       19.22      1.32 o
  -1  13   2        1.45        2.38      0.52 o
   0  13   2        0.87        0.91      0.45 o
   1  13   2        1.06        0.82      0.96 o
   2  13   2        4.71        5.04      0.65 o
   3  13   2       14.27       14.92      1.31 o
   4  13   2        5.00        4.51      0.98 o
   5  13   2        1.91        2.23      0.89 o
  -4  14   2        2.76        1.02      0.81 o
  -3  14   2        9.23        8.03      1.05 o
  -2  14   2        0.72        0.72      0.49 o
  -1  14   2        0.12        0.19      0.44 o
   0  14   2        7.67        7.36      1.12 o
   1  14   2        0.06        0.13      0.55 o
   2  14   2        8.40        7.97      1.40 o
   3  14   2       14.25       15.55      1.49 o
  -2  15   2        2.43        3.30      0.85 o
  -1  15   2        0.38        0.44      0.49 o
   0  15   2        1.86        2.68      0.81 o
   1  15   2        4.20        5.77      0.99 o
 -12   1   3        5.83        5.28      1.02 o
 -11   1   3       18.97       19.49      1.04 o
 -10   1   3        2.59        3.40      0.43 o
  -9   1   3        0.13        0.09      0.26 o
  -8   1   3        6.15        6.41      0.38 o
  -7   1   3      127.76      146.11      1.57 o
  -6   1   3      187.57      192.46      2.02 o
  -5   1   3       59.11       60.61      0.71 o
  -4   1   3       70.31       67.34      0.87 o
  -3   1   3      392.64      382.62      4.62 o
  -2   1   3      330.82      359.49      3.12 o
  -1   1   3       20.35       17.25      0.36 o
   0   1   3        2.56        4.01      0.26 o
   1   1   3      225.30      240.93      2.61 o
   2   1   3        1.09        0.11      0.11 o
   3   1   3      487.90      510.20      3.89 o
   4   1   3      199.20      198.94      1.72 o
   5   1   3       45.05       41.47      0.92 o
   6   1   3        0.01       -0.13      0.18 o
   7   1   3        1.33        0.57      0.24 o
   8   1   3        3.36        3.65      0.40 o
   9   1   3       11.17       11.26      0.76 o
  10   1   3        4.12        4.41      0.75 o
 -12   2   3        0.00        0.19      1.11 o
 -11   2   3        2.90        2.32      0.59 o
 -10   2   3        9.57       11.12      0.67 o
  -9   2   3        4.23        4.93      0.47 o
  -8   2   3       47.64       47.43      0.80 o
  -7   2   3        0.56        0.71      0.20 o
  -6   2   3       22.16       20.94      1.05 o
  -5   2   3     1318.66     1363.24      9.59 o
  -4   2   3       96.51      106.55      1.18 o
  -3   2   3      667.58      709.60      5.19 o
  -2   2   3      188.78      185.79      1.54 o
  -1   2   3      466.78      486.31      3.61 o
   0   2   3      167.74      168.39      1.57 o
   1   2   3       25.24       23.20      0.48 o
   2   2   3      654.22      656.28      4.86 o
   3   2   3      597.49      652.02      5.31 o
   4   2   3        1.56        1.82      0.20 o
   5   2   3       76.70       78.95      1.12 o
   6   2   3        3.38        3.93      0.31 o
   7   2   3      125.29      115.21      1.35 o
   8   2   3       26.25       23.11      0.76 o
   9   2   3        0.67        0.42      0.37 o
  10   2   3        0.00        0.21      0.47 o
 -12   3   3        0.34       -0.23      0.66 o
 -11   3   3        0.40        0.03      0.47 o
 -10   3   3       16.51       14.36      0.75 o
  -9   3   3       73.07       76.36      1.39 o
  -8   3   3       11.06       10.40      0.66 o
  -7   3   3        8.29        8.15      0.51 o
  -6   3   3       26.46       28.82      0.68 o
  -5   3   3      826.88      931.99      6.88 o
  -4   3   3       97.93      104.72      1.26 o
  -3   3   3       19.08       13.95      0.47 o
  -2   3   3      736.80      769.84      6.25 o
  -1   3   3      204.21      206.03      1.65 o
   0   3   3      142.78      140.00      1.37 o
   1   3   3     3234.88     3158.59     29.20 o
   2   3   3       50.93       45.27      0.65 o
   3   3   3       46.47       37.05      0.81 o
   4   3   3      135.41      155.62      1.40 o
   5   3   3       35.37       36.24      0.72 o
   6   3   3       10.93        9.74      0.44 o
   7   3   3        1.41        0.45      0.27 o
   8   3   3        0.62        0.62      0.32 o
   9   3   3       43.54       46.24      1.65 o
  10   3   3        6.50        7.04      0.77 o
 -12   4   3        0.06        0.54      0.58 o
 -11   4   3        8.07        6.46      0.88 o
 -10   4   3        1.81        2.60      0.60 o
  -9   4   3        7.14        5.86      0.52 o
  -8   4   3        4.47        5.27      0.43 o
  -7   4   3       56.57       60.74      1.00 o
  -6   4   3       21.69       21.70      0.63 o
  -5   4   3       31.94       30.63      0.62 o
  -4   4   3     1299.87     1389.74      9.73 o
  -3   4   3      163.49      184.09      1.80 o
  -2   4   3       71.82       77.44      0.78 o
  -1   4   3        2.88        1.75      0.11 o
   0   4   3      225.84      226.63      1.65 o
   1   4   3      716.48      796.01      5.79 o
   2   4   3      368.55      401.20      2.79 o
   3   4   3        5.51        6.46      0.27 o
   4   4   3      152.02      149.85      1.57 o
   5   4   3       23.65       19.70      0.59 o
   6   4   3       19.17       15.14      0.53 o
   7   4   3       74.27       74.31      1.12 o
   8   4   3        0.00       -0.03      0.35 o
   9   4   3        3.35        3.25      0.58 o
  10   4   3        0.02        0.37      0.52 o
 -11   5   3        0.18       -0.62      0.73 o
 -10   5   3        0.20       -0.34      0.44 o
  -9   5   3       11.31        9.31      0.69 o
  -8   5   3      216.13      224.59      2.48 o
  -7   5   3        2.49        2.99      0.43 o
  -6   5   3      169.33      165.07      2.04 o
  -5   5   3      398.52      420.23      5.05 o
  -4   5   3      652.00      709.99      5.37 o
  -3   5   3      150.58      169.40      2.03 o
  -2   5   3        0.64        0.61      0.19 o
  -1   5   3      909.39      900.26      8.28 o
   0   5   3      253.81      282.28      3.21 o
   1   5   3      392.38      420.49      3.26 o
   2   5   3      456.18      501.83      4.61 o
   3   5   3       76.86       84.48      1.69 o
   4   5   3       96.67       94.33      1.23 o
   5   5   3      422.01      414.14      3.90 o
   6   5   3       39.04       38.26      0.93 o
   7   5   3        1.69        1.08      0.52 o
   8   5   3        0.29        0.13      0.36 o
   9   5   3        4.71        5.16      0.66 o
 -11   6   3        2.77        2.62      0.60 o
 -10   6   3        6.65        6.31      0.80 o
  -9   6   3        4.97        4.20      0.56 o
  -8   6   3        9.94        8.21      0.95 o
  -7   6   3       60.60       55.53      1.38 o
  -6   6   3        9.43       11.55      1.09 o
  -5   6   3       60.68       55.06      1.32 o
  -4   6   3       31.35       31.15      0.60 o
  -3   6   3      129.67      135.96      1.74 o
  -2   6   3      218.52      238.26      2.63 o
  -1   6   3      821.77      880.55      7.18 o
   0   6   3       55.33       58.29      0.94 o
   1   6   3       98.30       99.47      1.16 o
   2   6   3       54.21       52.62      0.97 o
   3   6   3       38.90       31.70      1.05 o
   4   6   3       60.95       54.81      1.55 o
   5   6   3       27.34       20.88      0.86 o
   6   6   3       13.81       11.17      0.71 o
   7   6   3        3.48        4.36      0.48 o
   8   6   3        2.46        3.00      0.48 o
   9   6   3        1.55        1.68      0.55 o
 -11   7   3        0.01       -0.56      0.56 o
 -10   7   3        0.61        0.27      0.50 o
  -9   7   3       13.51       13.45      0.92 o
  -8   7   3       54.17       47.60      1.80 o
  -7   7   3        9.93        8.14      0.66 o
  -6   7   3        7.83        5.04      0.53 o
  -5   7   3        0.08       -0.12      0.28 o
  -4   7   3        0.92        1.38      0.26 o
  -3   7   3        5.19        6.01      0.37 o
  -2   7   3        8.90        9.81      0.47 o
  -1   7   3       37.30       33.07      0.65 o
   0   7   3      163.15      178.00      4.21 o
   1   7   3       44.28       35.93      0.64 o
   2   7   3       26.27       23.92      0.60 o
   3   7   3       77.98       70.84      1.28 o
   4   7   3      130.89      122.90      2.80 o
   5   7   3       64.16       57.26      1.33 o
   6   7   3        0.17        0.14      0.36 o
   7   7   3        0.01       -0.24      0.38 o
   8   7   3       21.08       23.81      1.12 o
   9   7   3        6.85        6.94      0.67 o
 -10   8   3        0.02       -0.41      0.62 o
  -9   8   3        9.54        7.88      0.78 o
  -8   8   3       24.17       23.57      1.06 o
  -7   8   3       20.17       24.29      2.06 o
  -6   8   3        0.53        0.91      0.37 o
  -5   8   3       54.82       50.62      2.09 o
  -4   8   3       29.96       27.48      1.13 o
  -3   8   3       42.78       43.56      0.73 o
  -2   8   3      176.86      184.20      2.41 o
  -1   8   3      457.83      463.14      4.91 o
   0   8   3      269.34      265.26      4.04 o
   1   8   3        0.81        2.47      0.28 o
   2   8   3       14.21       15.66      0.95 o
   3   8   3       23.91       26.00      1.34 o
   4   8   3       15.07       17.82      0.78 o
   5   8   3        6.04        8.97      0.65 o
   6   8   3        7.37        7.23      0.65 o
   7   8   3        0.68        1.31      0.50 o
   8   8   3        7.57        8.14      0.80 o
 -10   9   3       16.17       17.57      2.30 o
  -9   9   3       13.50       13.12      1.30 o
  -8   9   3        0.15       -0.42      0.42 o
  -7   9   3       10.43       10.40      1.04 o
  -6   9   3        2.28        1.23      0.98 o
  -5   9   3        2.68        0.99      0.62 o
  -4   9   3       41.07       40.99      1.39 o
  -3   9   3        1.91        1.69      0.30 o
  -2   9   3       26.03       24.14      0.47 o
  -1   9   3      104.96       97.36      3.28 o
   0   9   3       33.65       38.81      0.63 o
   1   9   3       64.81       62.55      1.16 o
   2   9   3      172.72      177.01      2.44 o
   3   9   3       33.62       35.45      1.48 o
   4   9   3        2.99        2.87      0.54 o
   5   9   3       30.09       35.18      1.11 o
   6   9   3       13.62       17.61      0.93 o
   7   9   3       12.61       13.84      0.92 o
   8   9   3        3.47        3.76      0.86 o
  -9  10   3        2.39        3.30      0.67 o
  -8  10   3        0.82        0.60      0.63 o
  -7  10   3        3.18        2.30      0.66 o
  -6  10   3        9.83       11.26      0.99 o
  -5  10   3        6.14        5.12      0.70 o
  -4  10   3        4.74        4.50      1.29 o
  -3  10   3        2.16        1.74      0.58 o
  -2  10   3        2.82        2.81      0.40 o
  -1  10   3       50.95       55.70      1.96 o
   0  10   3      176.04      184.16      2.38 o
   1  10   3       36.72       31.17      0.90 o
   2  10   3       40.39       41.56      1.07 o
   3  10   3        4.35        5.41      1.22 o
   4  10   3        0.63        0.98      0.46 o
   5  10   3        3.34        4.66      0.72 o
   6  10   3        0.05       -0.48      0.48 o
   7  10   3       21.72       23.42      1.14 o
  -8  11   3        3.56        4.96      0.92 o
  -7  11   3        2.81        1.65      0.67 o
  -6  11   3        3.18        4.47      0.82 o
  -5  11   3        8.25        8.82      1.32 o
  -4  11   3        8.44        7.00      1.10 o
  -3  11   3       10.44        9.81      1.52 o
  -2  11   3       33.53       29.56      1.23 o
  -1  11   3       19.93       15.42      0.75 o
   0  11   3        5.83        6.33      1.30 o
   1  11   3       13.29       12.34      0.66 o
   2  11   3        5.31        5.20      0.51 o
   3  11   3        8.19        9.53      0.82 o
   4  11   3        0.06        1.54      0.53 o
   5  11   3       39.64       40.08      1.68 o
   6  11   3        0.12       -0.25      1.20 o
  -8  12   3        2.09        3.09      1.56 o
  -7  12   3        0.00        0.49      0.79 o
  -6  12   3        0.40        2.93      0.96 o
  -5  12   3        2.26        2.87      0.88 o
  -4  12   3       12.82       14.69      1.54 o
  -3  12   3        3.30        3.64      0.55 o
  -2  12   3       28.73       29.75      1.11 o
  -1  12   3        2.95        2.60      0.47 o
   0  12   3        0.95        1.02      0.61 o
   1  12   3       18.80       15.87      1.27 o
   2  12   3        0.12        0.75      0.41 o
   3  12   3        0.57        0.60      0.49 o
   4  12   3        0.32       -0.06      0.48 o
   5  12   3       13.45       11.72      1.21 o
   6  12   3        0.09        0.64      1.06 o
  -6  13   3        1.55        2.16      0.99 o
  -5  13   3        3.11        3.89      1.08 o
  -4  13   3        0.38        0.27      0.75 o
  -3  13   3        0.73        1.10      0.48 o
  -2  13   3        8.54        9.47      0.80 o
  -1  13   3        5.55        4.00      0.57 o
   0  13   3        3.77        4.22      0.58 o
   1  13   3        0.26       -0.15      0.40 o
   2  13   3       12.14       14.62      0.96 o
   3  13   3       25.80       32.76      1.78 o
   4  13   3        0.05       -0.34      0.62 o
   5  13   3        1.11        0.80      1.06 o
  -4  14   3        6.70        6.32      1.29 o
  -3  14   3        6.46        8.22      0.83 o
  -2  14   3        1.17        1.23      0.66 o
  -1  14   3        2.08        1.55      0.52 o
   0  14   3        9.35       10.09      1.32 o
   1  14   3        8.12        8.23      1.63 o
   2  14   3        0.14       -0.09      0.45 o
   3  14   3        3.20        2.19      0.79 o
  -2  15   3        3.24        3.18      0.79 o
  -1  15   3        5.94        7.74      1.05 o
   0  15   3        1.64        1.16      0.71 o
 -12   0   4        0.49        1.34      1.18 o
 -11   0   4        5.53        8.07      0.80 o
 -10   0   4        1.02        0.63      0.47 o
  -9   0   4       63.32       65.54      3.56 o
  -8   0   4       60.14       63.21      1.53 o
  -7   0   4      208.93      206.98      2.49 o
  -6   0   4      391.62      484.57      4.22 o
  -5   0   4       41.50       50.89      0.77 o
  -4   0   4      154.18      172.13      2.00 o
  -3   0   4      443.81      485.92      4.41 o
  -2   0   4     4126.00     3883.83     66.44 o
  -1   0   4       46.34       36.67      0.59 o
   0   0   4     5884.13     5172.18    104.52 o
   1   0   4       10.82        6.10      0.40 o
   2   0   4      799.87      751.42      7.48 o
   3   0   4       75.72       68.20      1.06 o
   4   0   4      345.58      360.07      3.29 o
   5   0   4       64.03       58.29      1.09 o
   6   0   4       20.03       24.13      0.87 o
   7   0   4        0.50        0.95      0.50 o
   8   0   4        0.94        0.92      0.64 o
   9   0   4        8.34        9.81      0.98 o
 -12   1   4       14.72       15.38      1.10 o
 -11   1   4       52.19       53.19      1.48 o
 -10   1   4       11.70       12.44      0.92 o
  -9   1   4        2.99        2.27      0.32 o
  -8   1   4       74.80       82.99      1.09 o
  -7   1   4        0.08        0.27      0.18 o
  -6   1   4      392.57      435.59      2.92 o
  -5   1   4      456.57      475.13      3.65 o
  -4   1   4      788.95      797.20      5.72 o
  -3   1   4       50.82       49.10      0.85 o
  -2   1   4       14.14       17.94      0.53 o
  -1   1   4     6170.61     5592.00     44.36 o
   0   1   4      126.74      104.63      2.20 o
   1   1   4      153.50      114.96      1.08 o
   2   1   4      258.95      285.28      2.10 o
   3   1   4      482.74      452.97      2.99 o
   4   1   4       76.02       84.33      0.90 o
   5   1   4       59.32       64.28      0.82 o
   6   1   4        0.35       -0.21      0.21 o
   7   1   4       25.83       24.29      0.64 o
   8   1   4       49.48       47.73      1.29 o
   9   1   4        0.00        0.19      0.43 o
  10   1   4        3.18        3.28      0.74 o
 -12   2   4        0.11       -0.01      0.52 o
 -11   2   4        2.79        4.06      0.88 o
 -10   2   4        0.00       -0.35      0.35 o
  -9   2   4       21.76       20.82      0.81 o
  -8   2   4       45.47       48.03      1.02 o
  -7   2   4       52.61       50.97      1.34 o
  -6   2   4        2.39        4.22      0.38 o
  -5   2   4      366.45      395.89      3.20 o
  -4   2   4      294.20      339.82      3.61 o
  -3   2   4       98.63      116.76      1.27 o
  -2   2   4       17.81       19.28      0.41 o
  -1   2   4      500.12      503.55      3.70 o
   0   2   4      727.18      754.19      5.85 o
   1   2   4      269.51      288.11      2.53 o
   2   2   4        5.72        4.91      0.21 o
   3   2   4      213.12      199.09      2.24 o
   4   2   4       52.33       59.00      0.91 o
   5   2   4      155.39      145.75      1.36 o
   6   2   4        0.80        0.16      0.23 o
   7   2   4       12.26       12.02      0.52 o
   8   2   4        9.22        8.11      0.55 o
   9   2   4       23.28       25.22      1.04 o
  10   2   4        7.31        5.57      0.68 o
 -12   3   4        0.12       -0.56      0.56 o
 -11   3   4        4.37        1.91      0.47 o
 -10   3   4       15.36       16.49      0.82 o
  -9   3   4        0.69        0.54      0.35 o
  -8   3   4        0.16        0.08      0.31 o
  -7   3   4       21.38       21.16      1.06 o
  -6   3   4        0.66        0.13      0.20 o
  -5   3   4       50.46       51.48      1.16 o
  -4   3   4      153.77      153.75      1.63 o
  -3   3   4      185.03      205.96      1.80 o
  -2   3   4      414.33      402.86      3.62 o
  -1   3   4      224.43      215.43      2.43 o
   0   3   4     1037.83     1093.69      8.68 o
   1   3   4     1692.09     1791.17     12.30 o
   2   3   4        0.17        0.27      0.13 o
   3   3   4        0.14        0.07      0.14 o
   4   3   4       57.70       51.95      0.68 o
   5   3   4       58.86       60.94      1.00 o
   6   3   4        6.13        7.58      0.43 o
   7   3   4        8.71        8.09      0.49 o
   8   3   4        0.50        0.37      0.33 o
   9   3   4        0.14       -0.49      0.58 o
 -12   4   4        0.42        0.15      0.57 o
 -11   4   4        1.65        0.72      0.49 o
 -10   4   4        0.04        0.39      0.43 o
  -9   4   4       11.97       13.12      0.83 o
  -8   4   4      137.00      142.27      2.72 o
  -7   4   4      216.80      210.85      2.13 o
  -6   4   4        0.22        0.55      0.22 o
  -5   4   4        6.29       10.67      0.50 o
  -4   4   4        2.92        2.79      0.24 o
  -3   4   4      213.72      253.03      1.91 o
  -2   4   4     1009.21     1060.80      6.91 o
  -1   4   4      151.62      145.33      1.52 o
   0   4   4      163.20      137.74      1.17 o
   1   4   4      202.86      236.28      1.78 o
   2   4   4       54.50       72.25      1.29 o
   3   4   4        9.62       12.16      0.41 o
   4   4   4        2.23        1.15      0.23 o
   5   4   4       47.55       41.38      0.80 o
   6   4   4       34.93       32.75      0.74 o
   7   4   4       10.56        9.16      0.74 o
   8   4   4        0.06        0.59      0.31 o
   9   4   4        2.87        2.79      0.78 o
 -11   5   4        4.41        4.58      0.65 o
 -10   5   4       18.06       18.83      0.94 o
  -9   5   4       24.01       24.82      0.97 o
  -8   5   4        5.89        5.24      0.44 o
  -7   5   4        3.67        5.12      0.54 o
  -6   5   4      140.85      145.24      1.56 o
  -5   5   4      115.56      119.23      1.29 o
  -4   5   4       19.83       29.38      0.81 o
  -3   5   4      271.69      270.38      2.38 o
  -2   5   4        7.45       13.02      0.42 o
  -1   5   4      508.73      518.39      4.40 o
   0   5   4      272.03      331.05      2.72 o
   1   5   4       51.42       56.81      0.76 o
   2   5   4        0.02        1.49      0.29 o
   3   5   4       50.95       47.35      0.97 o
   4   5   4      147.11      151.35      1.73 o
   5   5   4       28.53       26.41      0.68 o
   6   5   4       27.46       33.15      0.74 o
   7   5   4        0.54        0.52      0.35 o
   8   5   4        1.05       -0.20      0.36 o
   9   5   4        0.66        0.70      0.57 o
 -11   6   4        0.28        0.51      0.57 o
 -10   6   4        1.70        0.78      0.48 o
  -9   6   4        1.77        1.22      0.48 o
  -8   6   4       42.00       43.66      1.75 o
  -7   6   4        6.21        7.09      0.54 o
  -6   6   4        2.83        2.41      0.36 o
  -5   6   4        6.07        5.76      0.42 o
  -4   6   4       10.96       13.45      0.43 o
  -3   6   4        0.04        0.36      0.13 o
  -2   6   4        2.40        1.61      0.26 o
  -1   6   4      209.37      190.89      2.40 o
   0   6   4        6.85        6.29      0.42 o
   1   6   4      213.16      218.01      2.19 o
   2   6   4       78.49       90.36      1.41 o
   3   6   4      238.51      233.22      3.57 o
   4   6   4      178.88      192.54      2.61 o
   5   6   4       25.04       27.16      0.94 o
   6   6   4       11.84        9.95      0.70 o
   7   6   4       18.48       19.35      0.95 o
   8   6   4        6.52        8.16      0.66 o
   9   6   4        2.01        3.17      0.65 o
 -11   7   4        2.39        2.71      1.06 o
 -10   7   4       15.75       15.27      1.25 o
  -9   7   4        0.05       -0.01      0.44 o
  -8   7   4        6.28        5.84      0.66 o
  -7   7   4        6.58        6.50      0.62 o
  -6   7   4        6.57        4.62      0.66 o
  -5   7   4        2.27        4.47      0.40 o
  -4   7   4      149.54      131.39      1.69 o
  -3   7   4      151.32      135.38      1.40 o
  -2   7   4      256.81      247.69      3.15 o
  -1   7   4      114.98      115.28      1.41 o
   0   7   4      113.34      135.20      1.91 o
   1   7   4       25.99       22.38      0.54 o
   2   7   4       38.78       41.40      0.92 o
   3   7   4      143.40      141.70      2.06 o
   4   7   4      147.47      156.31      3.51 o
   5   7   4        0.12        0.01      0.51 o
   6   7   4       61.88       54.86      1.88 o
   7   7   4        4.38        5.80      0.66 o
   8   7   4        5.04        5.65      0.72 o
 -10   8   4        1.27        1.19      0.71 o
  -9   8   4        2.48        4.19      0.64 o
  -8   8   4        5.13        7.61      0.73 o
  -7   8   4       27.40       30.54      1.15 o
  -6   8   4        7.87        5.87      0.68 o
  -5   8   4       30.28       29.25      1.08 o
  -4   8   4       48.75       50.02      1.41 o
  -3   8   4        9.69        8.04      0.29 o
  -2   8   4       71.19       66.65      1.06 o
  -1   8   4       54.23       46.65      1.04 o
   0   8   4       91.91       96.27      1.58 o
   1   8   4       10.26       12.10      0.61 o
   2   8   4       20.24       18.79      0.67 o
   3   8   4       83.72       90.02      1.57 o
   4   8   4        1.60        2.48      0.46 o
   5   8   4        3.86        3.16      0.49 o
   6   8   4        7.22        7.03      0.66 o
   7   8   4       18.75       17.65      1.56 o
   8   8   4        0.03        0.04      0.49 o
 -10   9   4        1.27        1.23      0.74 o
  -9   9   4        0.47        0.03      0.49 o
  -8   9   4        1.11        1.02      0.48 o
  -7   9   4        3.37        3.26      0.53 o
  -6   9   4        0.00       -0.16      0.48 o
  -5   9   4        6.92        4.94      0.71 o
  -4   9   4       77.84       67.47      3.67 o
  -3   9   4        1.09        1.02      0.23 o
  -2   9   4       98.67       96.22      2.14 o
  -1   9   4      375.86      370.96      6.44 o
   0   9   4       21.13       22.02      1.16 o
   1   9   4       18.67       18.56      0.64 o
   2   9   4       13.78       13.35      0.74 o
   3   9   4       54.68       54.71      1.28 o
   4   9   4        7.20        9.39      0.65 o
   5   9   4        2.97        2.77      0.48 o
   6   9   4        4.94        3.58      0.58 o
   7   9   4        3.11        5.09      0.77 o
  -9  10   4        0.00        0.25      0.51 o
  -8  10   4        8.68       13.36      1.10 o
  -7  10   4        7.14        5.84      0.87 o
  -6  10   4        6.13        4.18      0.73 o
  -5  10   4       11.32       11.04      1.58 o
  -4  10   4        1.83        0.43      0.59 o
  -3  10   4       14.73       15.01      0.89 o
  -2  10   4       25.86       27.88      1.71 o
  -1  10   4        3.44        3.14      0.62 o
   0  10   4        0.51        0.57      0.31 o
   1  10   4       13.59       11.20      1.01 o
   2  10   4       47.00       42.67      1.10 o
   3  10   4       16.02       17.61      0.97 o
   4  10   4       16.37       13.78      0.99 o
   5  10   4       20.04       20.67      0.98 o
   6  10   4       16.39       17.29      1.02 o
   7  10   4        0.15        0.36      0.51 o
  -9  11   4        0.00       -0.49      0.49 o
  -8  11   4        0.25        0.78      0.66 o
  -7  11   4        0.41        1.52      0.65 o
  -6  11   4        4.01        2.62      0.68 o
  -5  11   4        2.24        1.09      0.74 o
  -4  11   4       13.39       12.04      1.39 o
  -3  11   4       11.96       12.81      0.75 o
  -2  11   4       94.52       90.78      4.80 o
  -1  11   4        1.27        0.65      0.29 o
   0  11   4        0.90        1.37      0.31 o
   1  11   4        5.00        5.56      0.60 o
   2  11   4        0.72        1.06      0.37 o
   3  11   4       15.99       19.87      1.56 o
   4  11   4        6.32        6.51      0.82 o
   5  11   4        3.66        4.76      0.81 o
   6  11   4        0.27       -0.21      0.62 o
  -8  12   4        0.58        1.76      1.53 o
  -7  12   4        4.63        3.93      1.13 o
  -6  12   4        1.43        1.35      0.82 o
  -5  12   4        0.09        0.33      0.73 o
  -4  12   4        5.84        7.29      1.22 o
  -3  12   4       44.84       50.57      1.43 o
  -2  12   4        3.91        4.20      0.60 o
  -1  12   4        1.32        1.26      0.38 o
   0  12   4       19.33       20.40      0.97 o
   1  12   4        0.55        0.37      0.58 o
   2  12   4       28.69       30.36      1.21 o
   3  12   4       17.88       18.38      1.17 o
   4  12   4        7.56        9.23      1.17 o
   5  12   4       25.24       27.48      1.64 o
  -6  13   4        1.49        3.10      1.07 o
  -5  13   4        0.16        0.02      0.81 o
  -4  13   4        0.59        0.61      0.77 o
  -3  13   4       33.32       29.08      1.17 o
  -2  13   4        0.05       -0.30      0.37 o
  -1  13   4       22.71       25.25      1.03 o
   0  13   4        4.79        3.65      0.53 o
   1  13   4       21.64       22.27      1.16 o
   2  13   4        0.05       -0.01      0.58 o
   3  13   4       10.88       14.40      1.34 o
   4  13   4        5.09        5.86      0.85 o
  -5  14   4        0.39        0.74      0.88 o
  -4  14   4       11.63       12.31      1.64 o
  -3  14   4        3.37        3.33      0.60 o
  -2  14   4        1.66        1.50      0.50 o
  -1  14   4        1.58        1.80      0.52 o
   0  14   4        0.28        0.48      0.46 o
   1  14   4        2.90        2.87      0.59 o
   2  14   4       25.21       25.13      1.55 o
  -2  15   4        3.44        3.79      0.79 o
  -1  15   4        4.76        3.93      0.79 o
   0  15   4        1.17        1.88      0.69 o
 -12   1   5        0.66        1.02      0.85 o
 -11   1   5        0.16       -0.45      0.47 o
 -10   1   5        2.82        3.30      0.54 o
  -9   1   5       34.33       37.04      1.02 o
  -8   1   5        0.32        0.14      0.21 o
  -7   1   5       60.76       61.73      0.77 o
  -6   1   5      269.10      254.68      2.50 o
  -5   1   5       49.15       48.80      0.70 o
  -4   1   5       88.26       81.95      0.91 o
  -3   1   5      573.28      540.92      5.39 o
  -2   1   5      363.77      335.74      3.50 o
  -1   1   5       27.19       25.21      0.60 o
   0   1   5       28.28       22.70      0.69 o
   1   1   5     1385.58     1424.19      9.01 o
   2   1   5       43.05       46.31      0.57 o
   3   1   5       43.27       42.94      0.65 o
   4   1   5       98.81       95.07      1.00 o
   5   1   5       47.01       43.39      0.70 o
   6   1   5       31.81       28.29      0.65 o
   7   1   5       27.36       26.20      0.68 o
   8   1   5       10.25       10.73      0.77 o
   9   1   5        0.56        0.12      0.45 o
 -12   2   5        3.94        2.86      0.62 o
 -11   2   5        8.32        9.29      1.26 o
 -10   2   5        1.98        1.52      0.41 o
  -9   2   5        3.19        3.11      0.52 o
  -8   2   5       55.82       64.44      1.67 o
  -7   2   5       61.61       61.00      1.04 o
  -6   2   5        2.18        2.44      0.50 o
  -5   2   5        8.46        8.74      0.46 o
  -4   2   5      728.94      730.29      6.28 o
  -3   2   5      301.64      297.62      2.84 o
  -2   2   5     1239.41     1173.18     10.90 o
  -1   2   5     2669.58     2739.87     26.70 o
   0   2   5      621.77      573.94      9.95 o
   1   2   5     1701.83     1755.82     12.42 o
   2   2   5      168.12      173.65      1.64 o
   3   2   5        0.80        1.18      0.21 o
   4   2   5       94.74       93.01      1.09 o
   5   2   5      155.54      155.96      1.46 o
   6   2   5        3.45        3.22      0.36 o
   7   2   5       68.04       70.07      1.16 o
   8   2   5       14.83       15.71      0.73 o
   9   2   5        5.06        5.54      0.66 o
 -12   3   5        2.39        2.25      0.73 o
 -11   3   5        2.59        2.37      0.48 o
 -10   3   5        0.25        0.23      0.38 o
  -9   3   5       20.74       20.42      0.78 o
  -8   3   5       76.77       83.84      1.44 o
  -7   3   5      237.53      248.98      2.38 o
  -6   3   5      123.26      142.95      1.75 o
  -5   3   5      151.36      153.98      1.61 o
  -4   3   5       51.77       56.98      0.88 o
  -3   3   5      679.89      676.30      5.08 o
  -2   3   5       81.08       75.17      0.93 o
  -1   3   5      161.42      152.96      1.62 o
   0   3   5      264.48      284.85      2.34 o
   1   3   5      464.34      456.01      3.93 o
   2   3   5      196.15      211.02      2.22 o
   3   3   5      131.66      151.27      1.79 o
   4   3   5       93.49       92.79      0.99 o
   5   3   5      278.88      258.60      2.22 o
   6   3   5       59.73       51.18      0.95 o
   7   3   5       49.75       50.27      0.99 o
   8   3   5        8.81        8.65      0.60 o
   9   3   5        2.91        3.19      0.49 o
 -12   4   5        2.30        1.59      0.57 o
 -11   4   5        2.32        2.17      0.55 o
 -10   4   5        5.79        6.05      0.55 o
  -9   4   5        1.22        1.27      0.38 o
  -8   4   5        2.74        2.89      0.43 o
  -7   4   5       27.27       29.41      0.71 o
  -6   4   5        4.63        3.94      0.38 o
  -5   4   5      183.58      202.56      2.28 o
  -4   4   5      245.45      281.23      2.46 o
  -3   4   5       91.02       91.16      0.85 o
  -2   4   5       82.01       93.26      0.95 o
  -1   4   5      477.68      505.75      3.83 o
   0   4   5        0.24        0.97      0.23 o
   1   4   5      110.88      111.89      1.05 o
   2   4   5      146.25      153.20      2.10 o
   3   4   5      329.64      348.81      3.22 o
   4   4   5        0.33        0.71      0.30 o
   5   4   5       19.74       19.97      0.60 o
   6   4   5        1.69        1.48      0.31 o
   7   4   5       60.62       57.93      1.28 o
   8   4   5        0.00        0.21      0.33 o
   9   4   5        5.38        7.22      0.75 o
 -12   5   5        0.70        1.40      0.65 o
 -11   5   5        0.35        1.03      0.51 o
 -10   5   5        2.17        0.55      0.44 o
  -9   5   5        0.00       -0.32      0.32 o
  -8   5   5       61.73       59.98      1.30 o
  -7   5   5      137.94      150.13      2.05 o
  -6   5   5        1.05        0.97      0.24 o
  -5   5   5       36.65       41.17      0.72 o
  -4   5   5      442.81      424.76      3.10 o
  -3   5   5      112.58      138.30      1.29 o
  -2   5   5       14.39        8.98      0.56 o
  -1   5   5      128.56      140.73      1.34 o
   0   5   5      180.13      194.78      1.60 o
   1   5   5      246.05      246.99      1.90 o
   2   5   5        1.20        0.25      0.32 o
   3   5   5        4.36        4.47      0.72 o
   4   5   5       57.14       53.74      1.18 o
   5   5   5       33.49       29.60      0.81 o
   6   5   5        3.93        4.77      0.42 o
   7   5   5        0.37        0.14      0.34 o
   8   5   5        0.87        0.50      0.43 o
   9   5   5        0.05       -0.33      0.58 o
 -11   6   5        4.37        4.11      0.72 o
 -10   6   5       11.35        8.25      1.20 o
  -9   6   5        9.96        9.32      1.23 o
  -8   6   5        5.23        5.85      0.56 o
  -7   6   5       15.84       14.76      0.72 o
  -6   6   5       11.02       11.08      0.60 o
  -5   6   5       38.60       38.77      0.90 o
  -4   6   5        2.80        3.29      0.35 o
  -3   6   5        7.54        6.98      0.62 o
  -2   6   5      151.00      170.35      2.41 o
  -1   6   5        3.06        1.94      0.27 o
   0   6   5        4.23        4.05      0.50 o
   1   6   5       38.76       40.15      0.77 o
   2   6   5      117.69      101.94      1.19 o
   3   6   5      432.97      392.94      4.39 o
   4   6   5       79.99       74.97      1.50 o
   5   6   5       10.31        8.39      0.64 o
   6   6   5       14.70       14.98      1.06 o
   7   6   5        0.02       -0.36      0.46 o
   8   6   5        3.39        2.91      0.84 o
 -11   7   5        0.65       -0.58      0.58 o
 -10   7   5        0.85        1.04      0.95 o
  -9   7   5        0.02       -0.32      0.43 o
  -8   7   5        3.39        3.19      0.54 o
  -7   7   5        5.18        3.20      0.50 o
  -6   7   5       12.55       14.15      0.68 o
  -5   7   5       34.60       27.78      0.79 o
  -4   7   5       19.96       18.30      0.50 o
  -3   7   5      272.73      309.29      3.52 o
  -2   7   5      143.38      151.07      2.02 o
  -1   7   5        8.05       12.40      0.50 o
   0   7   5       25.80       22.39      0.77 o
   1   7   5      112.39      100.83      1.38 o
   2   7   5       11.85       16.22      0.72 o
   3   7   5        0.57        0.30      0.31 o
   4   7   5       44.85       41.39      1.12 o
   5   7   5        0.92        0.12      0.35 o
   6   7   5        5.86        4.09      0.58 o
   7   7   5        0.50       -0.18      0.43 o
   8   7   5        0.03       -0.24      0.52 o
 -10   8   5       29.44       29.39      1.54 o
  -9   8   5        1.79        2.34      0.58 o
  -8   8   5        0.70        1.44      0.47 o
  -7   8   5        2.25        2.45      0.59 o
  -6   8   5       11.09       11.09      0.73 o
  -5   8   5      100.76      100.85      1.57 o
  -4   8   5       55.29       45.80      1.12 o
  -3   8   5        6.20        5.61      0.47 o
  -2   8   5      124.64      134.13      1.69 o
  -1   8   5        2.89        3.55      0.43 o
   0   8   5       26.07       31.29      0.94 o
   1   8   5        2.00        1.94      0.35 o
   2   8   5       39.93       36.92      1.03 o
   3   8   5       52.60       39.41      1.05 o
   4   8   5        0.53        0.93      0.37 o
   5   8   5        4.91        2.73      0.50 o
   6   8   5       10.78       12.69      0.87 o
   7   8   5        0.48       -0.18      0.46 o
   8   8   5       13.08       11.22      1.05 o
 -10   9   5        2.99        2.05      0.78 o
  -9   9   5        0.54        0.40      0.50 o
  -8   9   5        9.41        9.58      0.81 o
  -7   9   5       11.92       11.53      0.82 o
  -6   9   5       16.82       19.63      0.95 o
  -5   9   5        8.47        8.62      0.89 o
  -4   9   5       17.33       19.06      0.81 o
  -3   9   5        0.02        0.11      0.73 o
  -2   9   5      167.63      160.28      2.57 o
  -1   9   5      132.52      115.71      1.90 o
   0   9   5        8.43        9.52      0.63 o
   1   9   5       12.26       10.96      0.49 o
   2   9   5        3.34        2.19      0.80 o
   3   9   5        0.05        0.04      0.31 o
   4   9   5        7.96        7.21      0.64 o
   5   9   5        0.33        0.91      0.43 o
   6   9   5        2.48        3.96      0.60 o
   7   9   5        7.14        5.68      0.73 o
  -9  10   5        0.78        0.40      0.54 o
  -8  10   5        3.62        3.06      0.91 o
  -7  10   5        9.25        7.82      0.88 o
  -6  10   5        2.73        2.77      0.67 o
  -5  10   5        0.20       -0.43      0.43 o
  -4  10   5       80.50       75.40      2.97 o
  -3  10   5      132.42      129.43      2.91 o
  -2  10   5        0.31       -0.25      0.40 o
  -1  10   5        0.31        0.44      0.51 o
   0  10   5       16.80       14.50      1.07 o
   1  10   5       34.61       38.58      1.43 o
   2  10   5        0.93        0.87      0.39 o
   3  10   5        7.47        8.34      0.64 o
   4  10   5       16.52       17.25      0.89 o
   5  10   5        0.01       -0.01      0.43 o
   6  10   5        1.00        1.01      0.53 o
  -9  11   5        0.03        0.24      0.54 o
  -8  11   5        2.39        2.64      0.88 o
  -7  11   5        0.23        0.11      0.60 o
  -6  11   5        1.24       -0.01      0.74 o
  -5  11   5        1.19        0.53      0.76 o
  -4  11   5        3.66        3.16      0.94 o
  -3  11   5       68.98       65.23      1.45 o
  -2  11   5        4.36        3.17      0.94 o
  -1  11   5       91.90       89.01      3.31 o
   0  11   5       14.60       16.51      0.63 o
   1  11   5        5.98        6.71      0.52 o
   2  11   5        0.38        0.20      0.40 o
   3  11   5       14.83       15.35      1.02 o
   4  11   5        4.30        4.54      0.77 o
   5  11   5        2.49        2.04      0.55 o
   6  11   5        0.90        1.12      0.91 o
  -8  12   5        0.32        1.08      0.94 o
  -7  12   5        2.23        2.05      1.04 o
  -6  12   5        5.07        4.47      1.12 o
  -5  12   5        4.08        5.50      1.17 o
  -4  12   5        0.02        1.01      0.80 o
  -3  12   5       21.56       20.12      0.88 o
  -2  12   5        0.15        0.40      0.33 o
  -1  12   5        7.23        7.66      0.54 o
   0  12   5       45.16       45.15      1.22 o
   1  12   5       39.71       43.66      2.03 o
   2  12   5        4.45        7.21      0.74 o
   3  12   5       11.79       11.69      2.25 o
   4  12   5        0.26        0.76      0.59 o
   5  12   5        0.63        0.49      1.01 o
  -7  13   5        1.63        1.46      0.92 o
  -6  13   5        6.31        6.45      1.34 o
  -5  13   5        0.00       -0.55      0.73 o
  -4  13   5       14.09       13.77      1.72 o
  -3  13   5        6.91        6.47      0.64 o
  -2  13   5       14.07       13.52      0.80 o
  -1  13   5        0.04       -0.16      0.33 o
   0  13   5        0.36        0.30      0.37 o
   1  13   5        1.76        1.22      0.46 o
   2  13   5        0.57        0.23      0.61 o
   3  13   5        8.70        7.93      0.90 o
   4  13   5        4.52        3.96      1.37 o
  -5  14   5        0.02       -0.43      0.80 o
  -4  14   5        4.73        8.53      1.47 o
  -3  14   5        5.84        6.68      0.87 o
  -2  14   5        2.89        3.38      0.76 o
  -1  14   5        2.31        3.28      0.54 o
   0  14   5        0.69        0.83      0.95 o
   1  14   5        7.08        7.93      0.76 o
   2  14   5        0.22        0.54      0.60 o
 -12   0   6       11.94       13.10      1.98 o
 -11   0   6        2.47        0.74      1.02 o
 -10   0   6        8.39        8.23      1.45 o
  -9   0   6        0.01       -0.01      0.34 o
  -8   0   6       60.50       58.75      1.64 o
  -7   0   6       16.39       14.36      0.70 o
  -6   0   6       56.86       71.50      1.92 o
  -5   0   6        1.90        0.51      0.27 o
  -4   0   6      291.49      300.79      5.62 o
  -3   0   6     1859.27     1879.90     29.50 o
  -2   0   6     1204.21     1343.88     15.43 o
  -1   0   6       43.06       42.90      1.12 o
   0   0   6      595.79      706.85     12.01 o
   1   0   6      316.98      297.07      3.26 o
   2   0   6       42.21       36.77      0.64 o
   3   0   6      315.01      296.55      2.81 o
   4   0   6       17.99       17.39      0.76 o
   5   0   6       13.43       13.87      0.97 o
   6   0   6       24.63       20.94      1.10 o
   7   0   6       28.48       31.94      1.48 o
   8   0   6        0.03        0.30      0.76 o
   9   0   6        7.25        5.06      1.05 o
 -12   1   6        0.11       -0.02      0.71 o
 -11   1   6        2.02        0.60      0.52 o
 -10   1   6        0.94        0.78      0.41 o
  -9   1   6       54.45       52.28      1.29 o
  -8   1   6       38.50       49.50      1.00 o
  -7   1   6      134.01      157.19      2.56 o
  -6   1   6        0.00       -0.07      0.19 o
  -5   1   6      108.60      118.57      1.26 o
  -4   1   6      270.30      309.71      2.54 o
  -3   1   6      685.24      705.09      5.82 o
  -2   1   6     1613.92     1642.54     11.65 o
  -1   1   6      102.34      112.91      1.17 o
   0   1   6      111.77      112.23      1.24 o
   1   1   6       75.59       73.62      0.75 o
   2   1   6      159.64      150.75      1.27 o
   3   1   6      123.01      120.75      1.15 o
   4   1   6        4.42        4.59      0.30 o
   5   1   6        0.29        0.24      0.24 o
   6   1   6       28.44       26.75      0.66 o
   7   1   6        1.65        2.21      0.43 o
   8   1   6       16.09       15.76      0.92 o
   9   1   6        1.51        2.02      0.75 o
 -12   2   6        0.55        0.37      0.62 o
 -11   2   6        0.10       -0.43      0.43 o
 -10   2   6        4.21        3.43      0.46 o
  -9   2   6        4.81        6.24      0.66 o
  -8   2   6        7.58        7.25      0.48 o
  -7   2   6        2.14        2.07      0.41 o
  -6   2   6        0.07       -0.10      0.19 o
  -5   2   6        2.26        1.86      0.24 o
  -4   2   6      304.63      296.73      2.57 o
  -3   2   6      158.47      155.96      1.52 o
  -2   2   6      117.90      135.49      1.36 o
  -1   2   6       29.16       26.25      0.54 o
   0   2   6     1644.29     1687.71     14.86 o
   1   2   6      158.09      157.99      1.58 o
   2   2   6      213.30      210.18      1.63 o
   3   2   6        6.76        7.41      0.32 o
   4   2   6       63.97       58.98      0.81 o
   5   2   6       12.80       13.99      0.51 o
   6   2   6       82.24       81.55      1.22 o
   7   2   6       21.86       24.65      0.92 o
   8   2   6        9.58        8.54      0.74 o
   9   2   6        1.56        1.13      0.66 o
 -12   3   6        0.01       -0.50      0.50 o
 -11   3   6        1.75        1.58      0.45 o
 -10   3   6       28.90       28.47      0.91 o
  -9   3   6       63.53       62.11      1.24 o
  -8   3   6        8.48        8.43      0.52 o
  -7   3   6       20.18       21.99      0.62 o
  -6   3   6        0.31        0.90      0.41 o
  -5   3   6       35.34       55.64      1.03 o
  -4   3   6        5.90        6.44      0.44 o
  -3   3   6      196.87      211.90      2.76 o
  -2   3   6      521.41      568.03      4.45 o
  -1   3   6      177.60      191.70      3.61 o
   0   3   6      102.02       98.50      1.38 o
   1   3   6      697.19      717.51      9.07 o
   2   3   6        0.28       -0.15      0.23 o
   3   3   6        5.66        6.50      0.37 o
   4   3   6      153.70      161.77      1.57 o
   5   3   6       26.49       29.03      0.72 o
   6   3   6      104.80      108.72      1.47 o
   7   3   6        0.08       -0.16      0.44 o
   8   3   6       26.94       30.78      0.95 o
   9   3   6        6.22        6.06      0.71 o
 -12   4   6        8.73        8.32      0.77 o
 -11   4   6        0.90        2.05      0.47 o
 -10   4   6       15.84       17.93      0.81 o
  -9   4   6        0.16        0.03      0.34 o
  -8   4   6       16.29       16.30      0.78 o
  -7   4   6        8.44        8.12      0.55 o
  -6   4   6       14.89       17.14      0.65 o
  -5   4   6       37.90       31.10      0.88 o
  -4   4   6        4.61        6.71      0.34 o
  -3   4   6       29.14       34.59      0.67 o
  -2   4   6       26.45       31.82      0.67 o
  -1   4   6       33.53       43.38      0.67 o
   0   4   6      141.23      152.04      1.54 o
   1   4   6        4.99        8.48      0.34 o
   2   4   6      391.51      368.31      5.86 o
   3   4   6      106.13      110.53      1.47 o
   4   4   6       87.84       83.53      1.35 o
   5   4   6       51.07       53.17      0.94 o
   6   4   6        1.03        1.48      0.32 o
   7   4   6        4.06        4.86      0.45 o
   8   4   6        0.00        0.03      0.34 o
 -12   5   6        0.52        1.18      0.62 o
 -11   5   6        0.01       -0.11      0.44 o
 -10   5   6        8.28        7.98      0.68 o
  -9   5   6        0.47       -0.37      0.49 o
  -8   5   6       39.70       42.16      1.10 o
  -7   5   6       12.17       11.51      0.65 o
  -6   5   6       18.60       18.90      0.70 o
  -5   5   6        0.00        0.10      0.21 o
  -4   5   6       12.14       15.24      0.47 o
  -3   5   6      189.43      173.63      1.62 o
  -2   5   6        4.53        5.36      0.29 o
  -1   5   6       13.73       14.99      0.42 o
   0   5   6       53.82       61.97      0.75 o
   1   5   6        0.41        0.53      0.15 o
   2   5   6       60.07       62.41      2.37 o
   3   5   6        0.72        0.20      0.26 o
   4   5   6       68.83       59.05      1.06 o
   5   5   6        2.08        2.56      0.36 o
   6   5   6        0.03       -0.23      0.29 o
   7   5   6        0.07        0.08      0.40 o
   8   5   6        3.96        5.42      0.60 o
 -11   6   6        3.43        2.83      0.75 o
 -10   6   6        8.00        9.88      1.01 o
  -9   6   6        3.78        1.95      1.33 o
  -8   6   6       56.22       57.12      1.29 o
  -7   6   6       13.35       13.14      0.53 o
  -6   6   6      108.28       99.06      1.26 o
  -5   6   6       89.75       93.34      1.17 o
  -4   6   6       36.53       35.12      1.02 o
  -3   6   6       97.10      104.70      1.77 o
  -2   6   6      215.38      203.75      2.03 o
  -1   6   6        9.87        8.57      0.37 o
   0   6   6      196.60      183.36      1.68 o
   1   6   6      250.39      255.73      2.45 o
   2   6   6       11.91       12.33      0.48 o
   3   6   6        5.59        7.71      0.45 o
   4   6   6        6.63        6.90      0.72 o
   5   6   6        0.89        1.46      0.42 o
   6   6   6        0.11       -0.08      0.39 o
   7   6   6       14.87       17.40      1.00 o
   8   6   6        0.17        0.14      0.44 o
 -11   7   6        0.66        0.55      0.67 o
 -10   7   6        3.73        5.49      0.85 o
  -9   7   6       17.60       17.53      2.87 o
  -8   7   6        5.42        4.83      0.63 o
  -7   7   6       24.18       20.48      0.85 o
  -6   7   6        2.96        2.71      0.41 o
  -5   7   6       37.27       35.43      0.93 o
  -4   7   6       34.84       33.76      0.71 o
  -3   7   6      363.95      378.56      4.20 o
  -2   7   6      105.50      108.49      1.67 o
  -1   7   6        4.57        5.90      0.50 o
   0   7   6       57.22       58.15      1.27 o
   1   7   6       16.05       14.62      0.56 o
   2   7   6        2.25        6.82      0.53 o
   3   7   6       29.55       31.63      1.38 o
   4   7   6       18.24       16.81      0.97 o
   5   7   6        0.75        0.54      0.46 o
   6   7   6       14.28       13.98      0.88 o
   7   7   6        0.84        1.39      0.56 o
 -11   8   6        0.30        0.76      0.89 o
 -10   8   6        0.56       -0.32      0.61 o
  -9   8   6        0.02        0.00      0.56 o
  -8   8   6        0.08       -0.24      0.41 o
  -7   8   6        2.21        1.35      0.44 o
  -6   8   6      181.36      174.02      2.65 o
  -5   8   6       53.79       54.36      1.58 o
  -4   8   6       82.45       83.70      1.57 o
  -3   8   6       16.40       22.91      0.83 o
  -2   8   6        0.14        1.24      0.42 o
  -1   8   6        1.22        1.19      0.37 o
   0   8   6       62.15       61.33      1.42 o
   1   8   6       85.68       83.65      1.69 o
   2   8   6       14.31       18.44      1.03 o
   3   8   6        0.63        0.38      0.33 o
   4   8   6        0.33        0.06      0.35 o
   5   8   6        7.61        8.14      0.69 o
   6   8   6        3.22        2.79      0.57 o
   7   8   6        1.48        1.59      0.73 o
 -10   9   6        5.64        6.50      0.98 o
  -9   9   6        5.35        5.58      0.88 o
  -8   9   6        5.49        4.12      0.61 o
  -7   9   6        0.03       -0.38      0.40 o
  -6   9   6       22.41       20.41      0.96 o
  -5   9   6       34.98       34.40      1.11 o
  -4   9   6       28.56       27.87      0.96 o
  -3   9   6       32.02       28.88      1.16 o
  -2   9   6       11.57       12.50      0.73 o
  -1   9   6       23.57       22.61      0.89 o
   0   9   6        0.00        0.24      0.35 o
   1   9   6        1.69        2.63      0.35 o
   2   9   6        0.12       -0.08      0.40 o
   3   9   6       38.13       42.21      1.15 o
   4   9   6        7.83        8.59      0.69 o
   5   9   6        2.96        4.02      0.59 o
   6   9   6        0.20        0.08      0.60 o
  -9  10   6        0.19       -0.33      0.62 o
  -8  10   6        0.18        0.52      0.49 o
  -7  10   6        4.02        3.86      0.68 o
  -6  10   6        0.03       -0.26      0.38 o
  -5  10   6        2.56        4.56      0.67 o
  -4  10   6       46.31       48.17      1.62 o
  -3  10   6       17.13       18.22      0.85 o
  -2  10   6       10.18        9.00      0.90 o
  -1  10   6        0.26        0.47      0.37 o
   0  10   6        5.87        7.51      0.64 o
   1  10   6        3.19        4.71      0.41 o
   2  10   6        2.19        2.03      0.41 o
   3  10   6        0.12        1.19      0.53 o
   4  10   6       20.70       21.87      1.00 o
   5  10   6        0.98        2.38      0.55 o
   6  10   6        0.29       -0.72      0.72 o
  -9  11   6        0.17       -0.74      0.74 o
  -8  11   6        0.00       -0.49      0.49 o
  -7  11   6        6.41        6.93      0.87 o
  -6  11   6        0.23        0.57      0.80 o
  -5  11   6        0.01        0.60      0.82 o
  -4  11   6       14.50       14.04      1.63 o
  -3  11   6        2.29        4.31      1.05 o
  -2  11   6        7.71        8.85      1.34 o
  -1  11   6        2.36        2.62      0.83 o
   0  11   6        0.01        0.14      0.26 o
   1  11   6        7.39        6.78      0.60 o
   2  11   6        1.23        0.87      0.59 o
   3  11   6       20.44       20.85      0.97 o
   4  11   6       20.88       25.15      1.25 o
   5  11   6        0.54        0.87      0.52 o
  -8  12   6        4.31        6.36      0.94 o
  -7  12   6        1.56        1.47      1.01 o
  -6  12   6       12.12       12.66      1.74 o
  -5  12   6       34.31       35.51      2.32 o
  -4  12   6       12.44        8.90      1.45 o
  -3  12   6        2.61        1.55      0.37 o
  -2  12   6        4.49        3.14      0.99 o
  -1  12   6        0.04       -0.17      0.70 o
   0  12   6        0.00        0.19      0.33 o
   1  12   6       29.69       34.85      1.07 o
   2  12   6       12.68       15.23      0.98 o
   3  12   6        5.59        7.06      0.92 o
   4  12   6        0.00       -0.21      0.45 o
  -6  13   6        0.02       -0.26      0.90 o
  -5  13   6        5.05        4.56      1.26 o
  -4  13   6        2.47        2.25      1.00 o
  -3  13   6        1.63        1.57      0.42 o
  -2  13   6        0.06       -0.18      0.41 o
  -1  13   6        4.03        3.47      0.70 o
   0  13   6       12.66       12.85      0.81 o
   1  13   6       23.29       23.69      1.12 o
   2  13   6        1.12        0.38      0.49 o
   3  13   6        1.14        1.64      1.11 o
  -4  14   6        0.34       -0.78      0.78 o
  -3  14   6        2.89        3.91      0.56 o
  -2  14   6        1.70        1.68      0.45 o
  -1  14   6        2.63        4.02      0.78 o
   0  14   6        4.74        4.56      0.82 o
   1  14   6        2.96        2.95      0.68 o
 -12   1   7        0.03        0.05      0.67 o
 -11   1   7        0.07       -0.06      0.64 o
 -10   1   7        9.84       11.47      1.06 o
  -9   1   7        4.34        5.79      0.54 o
  -8   1   7        0.04        0.11      0.27 o
  -7   1   7       26.42       26.10      0.75 o
  -6   1   7        0.02        0.06      0.19 o
  -5   1   7       97.75      122.50      1.30 o
  -4   1   7       16.90       17.89      0.44 o
  -3   1   7       58.91       56.89      0.83 o
  -2   1   7     1290.74     1364.80      8.96 o
  -1   1   7     1056.73     1099.41      7.95 o
   0   1   7        4.38        2.74      0.23 o
   1   1   7       50.28       42.97      0.58 o
   2   1   7       54.83       56.58      0.71 o
   3   1   7      400.28      392.97      2.82 o
   4   1   7        0.04        0.31      0.22 o
   5   1   7        0.05       -0.15      0.27 o
   6   1   7        0.23        0.23      0.31 o
   7   1   7        5.93        7.06      0.86 o
   8   1   7        0.59        0.46      0.47 o
 -12   2   7        8.21        7.91      1.69 o
 -11   2   7        8.78        7.43      0.70 o
 -10   2   7       14.27       14.00      0.90 o
  -9   2   7       15.05       15.01      0.72 o
  -8   2   7        5.29        3.41      0.39 o
  -7   2   7        0.85        0.14      0.25 o
  -6   2   7      177.23      192.95      1.91 o
  -5   2   7        8.49        7.06      0.34 o
  -4   2   7      363.87      417.47      3.45 o
  -3   2   7     1199.11     1203.27      8.76 o
  -2   2   7       99.05       80.33      0.98 o
  -1   2   7       88.46       77.56      1.04 o
   0   2   7      653.06      681.28      8.36 o
   1   2   7       22.61       18.82      0.40 o
   2   2   7       16.74       17.74      0.44 o
   3   2   7      156.04      144.26      1.36 o
   4   2   7       94.62       86.21      1.03 o
   5   2   7      279.26      288.51      2.51 o
   6   2   7       11.59        9.31      0.64 o
   7   2   7        4.25        4.47      0.48 o
   8   2   7        0.52        1.69      0.55 o
 -12   3   7        0.10        0.74      0.55 o
 -11   3   7        1.16        1.62      0.45 o
 -10   3   7       33.24       37.80      1.90 o
  -9   3   7       12.71       14.72      1.01 o
  -8   3   7        9.39        9.65      0.59 o
  -7   3   7       50.47       55.71      0.94 o
  -6   3   7       20.33       22.86      1.28 o
  -5   3   7      360.38      381.44      4.53 o
  -4   3   7       11.48        8.08      0.44 o
  -3   3   7      266.03      254.17      2.39 o
  -2   3   7      146.12      165.35      1.52 o
  -1   3   7       28.05       35.41      0.75 o
   0   3   7      107.35      104.49      1.90 o
   1   3   7        0.00        0.63      0.31 o
   2   3   7      289.65      282.63      3.03 o
   3   3   7      218.77      212.78      1.77 o
   4   3   7       34.68       30.08      0.71 o
   5   3   7       14.62       13.91      0.59 o
   6   3   7        5.71        7.19      0.48 o
   7   3   7        6.92        9.40      0.57 o
   8   3   7       11.59       12.45      0.70 o
 -12   4   7        1.98        1.34      0.80 o
 -11   4   7        0.04       -0.09      0.44 o
 -10   4   7       16.13       14.05      1.41 o
  -9   4   7       15.72       14.46      0.88 o
  -8   4   7        9.25       10.23      0.72 o
  -7   4   7        7.75        6.10      0.50 o
  -6   4   7      143.61      149.02      2.44 o
  -5   4   7       14.35       17.37      0.80 o
  -4   4   7       25.04       24.60      0.66 o
  -3   4   7       62.31       68.33      0.93 o
  -2   4   7      278.47      265.43      2.61 o
  -1   4   7        6.68        5.83      0.37 o
   0   4   7      301.04      286.43      3.17 o
   1   4   7        2.41        1.42      0.58 o
   2   4   7        7.97        5.00      0.34 o
   3   4   7       63.55       60.34      1.08 o
   4   4   7      201.66      193.52      2.27 o
   5   4   7       38.45       34.20      1.14 o
   6   4   7       13.48       11.70      0.59 o
   7   4   7       35.89       33.99      0.90 o
   8   4   7       18.21       21.17      1.00 o
 -12   5   7        1.30        1.33      0.62 o
 -11   5   7        0.63        0.42      0.48 o
 -10   5   7        0.50        1.15      0.50 o
  -9   5   7       48.20       46.22      1.39 o
  -8   5   7        7.52        7.83      0.69 o
  -7   5   7        2.54        3.10      0.42 o
  -6   5   7        0.01        0.01      0.27 o
  -5   5   7        5.33        6.12      0.46 o
  -4   5   7      146.50      160.11      1.57 o
  -3   5   7        4.64        4.74      0.24 o
  -2   5   7      131.37      128.87      1.40 o
  -1   5   7       82.94       81.48      1.03 o
   0   5   7       64.85       60.35      0.81 o
   1   5   7        1.76        0.92      0.26 o
   2   5   7       45.48       45.19      0.89 o
   3   5   7        0.69        0.87      0.40 o
   4   5   7        0.49        0.42      0.28 o
   5   5   7        4.71        4.06      0.53 o
   6   5   7       22.42       21.41      0.80 o
   7   5   7        3.78        3.58      0.55 o
   8   5   7        0.53        0.01      0.50 o
 -11   6   7        2.09        1.27      0.81 o
 -10   6   7        0.01       -0.18      0.52 o
  -9   6   7        6.22        5.54      0.65 o
  -8   6   7        6.06        4.48      0.45 o
  -7   6   7       58.36       54.76      0.98 o
  -6   6   7        2.14        1.69      0.29 o
  -5   6   7       10.51       15.26      0.79 o
  -4   6   7       20.75       22.60      0.49 o
  -3   6   7        0.43        0.97      0.28 o
  -2   6   7       26.49       23.36      0.61 o
  -1   6   7      183.76      163.88      1.79 o
   0   6   7      294.85      266.19      2.36 o
   1   6   7        5.81        7.19      0.40 o
   2   6   7        0.13        0.17      0.24 o
   3   6   7       41.27       40.80      0.93 o
   4   6   7        2.92        1.38      0.32 o
   5   6   7        2.74        1.65      0.72 o
   6   6   7       10.14        9.80      0.79 o
   7   6   7        2.71        1.42      0.70 o
 -11   7   7        2.08        1.00      0.70 o
 -10   7   7        0.56        0.25      1.08 o
  -9   7   7       19.66       18.23      1.37 o
  -8   7   7        3.59        3.91      0.57 o
  -7   7   7        0.78        0.54      0.36 o
  -6   7   7      105.62       98.47      1.65 o
  -5   7   7        0.01       -0.11      0.29 o
  -4   7   7        0.60        0.34      0.21 o
  -3   7   7        3.44        1.79      0.37 o
  -2   7   7       31.15       25.17      0.83 o
  -1   7   7       53.22       53.55      1.44 o
   0   7   7        0.02        0.43      0.31 o
   1   7   7      266.34      255.99      3.14 o
   2   7   7       98.59       81.67      1.54 o
   3   7   7       15.76       16.20      0.78 o
   4   7   7        2.56        1.82      0.42 o
   5   7   7        0.24       -0.30      0.38 o
   6   7   7        6.54        5.89      0.70 o
   7   7   7       33.08       34.71      1.33 o
 -11   8   7        0.08        0.42      0.83 o
 -10   8   7        1.71        1.44      0.69 o
  -9   8   7        1.44        1.18      0.66 o
  -8   8   7        0.09        0.22      0.44 o
  -7   8   7       12.81       11.56      0.81 o
  -6   8   7        0.13        0.43      0.35 o
  -5   8   7       39.66       34.15      1.20 o
  -4   8   7       37.10       35.46      1.74 o
  -3   8   7      189.10      183.65      3.13 o
  -2   8   7       22.12       19.29      0.99 o
  -1   8   7      451.46      433.76      5.16 o
   0   8   7       14.97       15.61      0.57 o
   1   8   7       12.96       11.94      0.65 o
   2   8   7      129.97      136.37      2.14 o
   3   8   7        0.24       -0.15      0.34 o
   4   8   7        2.59        2.53      0.48 o
   5   8   7        0.08       -0.04      0.41 o
   6   8   7       11.37       11.09      1.53 o
 -10   9   7        0.02       -0.46      0.64 o
  -9   9   7        0.01       -0.14      0.61 o
  -8   9   7        1.58        1.73      0.52 o
  -7   9   7        0.68        0.71      0.43 o
  -6   9   7        5.05        3.43      0.54 o
  -5   9   7       75.70       70.73      1.58 o
  -4   9   7        0.11       -0.40      0.40 o
  -3   9   7        1.52        0.74      0.45 o
  -2   9   7       64.72       67.38      1.65 o
  -1   9   7        1.38        0.87      0.40 o
   0   9   7       32.97       34.06      0.78 o
   1   9   7      153.41      142.23      2.13 o
   2   9   7        0.43        0.82      0.37 o
   3   9   7       33.20       36.70      1.13 o
   4   9   7        0.62        0.73      0.44 o
   5   9   7        5.55        6.31      0.71 o
   6   9   7        2.69        3.10      1.25 o
  -9  10   7        1.61        0.76      0.70 o
  -8  10   7        7.74        8.09      0.81 o
  -7  10   7        2.43        1.99      0.55 o
  -6  10   7       14.48       21.03      1.49 o
  -5  10   7        8.71        9.69      0.89 o
  -4  10   7       11.59       12.77      0.95 o
  -3  10   7       43.08       40.07      1.65 o
  -2  10   7        0.54        0.75      0.40 o
  -1  10   7       32.17       31.85      1.11 o
   0  10   7        7.72        6.76      0.44 o
   1  10   7       10.64       12.39      0.67 o
   2  10   7       14.08       12.86      0.75 o
   3  10   7        0.38        0.11      0.41 o
   4  10   7        1.90        0.79      0.62 o
   5  10   7       14.63       15.61      0.99 o
  -9  11   7        2.25        1.32      0.72 o
  -8  11   7        2.83        4.62      0.81 o
  -7  11   7        2.68        3.84      0.77 o
  -6  11   7        6.73        6.36      1.44 o
  -5  11   7        8.10        9.02      0.90 o
  -4  11   7       16.99       17.01      1.63 o
  -3  11   7        0.89        0.68      0.52 o
  -2  11   7        8.47        9.88      0.75 o
  -1  11   7       13.89       15.62      0.92 o
   0  11   7       17.43       18.31      0.66 o
   1  11   7        0.11       -0.13      0.33 o
   2  11   7        0.00       -0.14      0.38 o
   3  11   7       12.38       10.47      0.97 o
   4  11   7        1.53        0.90      0.71 o
  -8  12   7        2.46        2.91      0.77 o
  -7  12   7        0.17        1.43      0.68 o
  -6  12   7        6.03        5.66      1.30 o
  -5  12   7       13.70       16.08      1.92 o
  -4  12   7        5.99        2.77      1.10 o
  -3  12   7        3.02        1.43      0.94 o
  -2  12   7        0.57       -0.69      0.76 o
  -1  12   7        0.03       -0.07      0.81 o
   0  12   7        0.66        0.88      0.34 o
   1  12   7        0.01       -0.27      0.81 o
   2  12   7        1.16        1.29      0.47 o
   3  12   7        0.01       -0.01      0.81 o
  -6  13   7        0.54        1.12      1.00 o
  -5  13   7        0.83        1.72      1.03 o
  -4  13   7        2.50        1.99      1.03 o
  -3  13   7        0.06       -0.75      0.75 o
  -2  13   7        1.04       -0.73      0.73 o
  -1  13   7        3.60        4.18      1.19 o
   0  13   7        7.01        8.55      0.68 o
   1  13   7        0.54        0.21      0.52 o
   2  13   7        0.05        0.00      0.50 o
  -4  14   7        0.13        1.78      1.05 o
  -3  14   7        0.66        0.43      0.40 o
  -2  14   7        0.41        1.17      0.95 o
  -1  14   7        0.10        0.44      0.35 o
   0  14   7        0.55        0.76      0.43 o
 -12   0   8        0.05        1.22      1.06 o
 -11   0   8        5.66        4.12      1.26 o
 -10   0   8        0.58        1.36      0.92 o
  -9   0   8        0.44        0.45      0.73 o
  -8   0   8        0.00        0.66      0.73 o
  -7   0   8        5.61        5.26      1.01 o
  -4   0   8      225.11      267.82      6.14 o
  -3   0   8       89.62       83.85      2.87 o
  -2   0   8      314.50      307.79      4.51 o
  -1   0   8      134.44      158.18      3.84 o
   0   0   8      274.29      302.21      4.07 o
   1   0   8       11.97        9.40      0.56 o
   2   0   8      874.21      882.87      8.74 o
   3   0   8      191.26      191.36      2.69 o
   4   0   8      654.42      685.85      7.24 o
   5   0   8       59.07       67.45      2.23 o
   6   0   8        5.76        8.59      1.39 o
   7   0   8        0.50       -0.03      0.70 o
   8   0   8       12.51       10.27      1.32 o
 -12   1   8        1.62        2.33      0.85 o
 -11   1   8        1.28        1.22      0.74 o
 -10   1   8        0.28       -0.53      0.53 o
  -9   1   8        1.00        0.85      0.36 o
  -8   1   8       11.71       10.68      0.63 o
  -7   1   8       13.54       13.27      0.66 o
  -6   1   8        6.21        6.77      0.49 o
  -5   1   8        3.08        3.99      0.33 o
  -4   1   8       12.71       16.45      0.83 o
  -3   1   8       59.15       69.61      0.99 o
  -2   1   8      400.15      466.23      4.21 o
  -1   1   8       36.37       37.73      0.74 o
   0   1   8      762.76      754.74      6.18 o
   1   1   8        0.00        0.06      0.16 o
   2   1   8      271.10      249.63      1.97 o
   3   1   8      330.97      333.50      2.52 o
   4   1   8       44.86       42.88      0.73 o
   5   1   8       28.56       34.29      0.87 o
   6   1   8        6.57        6.21      0.57 o
   7   1   8        0.45        1.49      0.49 o
   8   1   8        0.32       -0.77      0.77 o
 -12   2   8        0.75        0.32      0.72 o
 -11   2   8        1.45        0.06      0.52 o
 -10   2   8       14.20       15.07      0.89 o
  -9   2   8        0.67       -0.02      0.31 o
  -8   2   8        3.24        3.48      0.38 o
  -7   2   8       23.61       22.51      0.76 o
  -6   2   8       81.39       90.95      1.27 o
  -5   2   8       95.53       96.02      1.15 o
  -4   2   8       32.44       37.17      1.16 o
  -3   2   8      237.91      226.37      2.30 o
  -2   2   8      214.56      203.48      1.96 o
  -1   2   8       57.66       62.39      0.95 o
   0   2   8        0.87        1.04      0.26 o
   1   2   8        3.28        2.86      0.24 o
   2   2   8      410.47      422.08      2.99 o
   3   2   8       56.48       55.73      0.81 o
   4   2   8       33.31       31.12      0.70 o
   5   2   8       65.29       63.33      1.36 o
   6   2   8       55.40       59.14      1.47 o
   7   2   8        5.06        5.60      0.67 o
   8   2   8        5.81        6.78      0.74 o
 -12   3   8        6.06        8.16      0.79 o
 -11   3   8        3.68        3.07      0.51 o
 -10   3   8        4.60        4.85      0.51 o
  -9   3   8        2.61        3.42      0.44 o
  -8   3   8        4.20        4.53      0.44 o
  -7   3   8       63.97       73.06      1.51 o
  -6   3   8       16.83       12.15      0.60 o
  -5   3   8       47.91       43.68      0.95 o
  -4   3   8      307.88      309.49      3.17 o
  -3   3   8       35.36       36.72      0.93 o
  -2   3   8       16.90       14.94      0.50 o
  -1   3   8       42.25       41.41      0.80 o
   0   3   8      208.94      196.48      2.37 o
   1   3   8        4.72        6.24      0.37 o
   2   3   8       11.49        6.59      0.38 o
   3   3   8       41.34       45.92      0.87 o
   4   3   8      138.02      134.61      1.60 o
   5   3   8        4.39        3.69      0.39 o
   6   3   8       14.18       14.42      0.64 o
   7   3   8       11.85       10.52      0.60 o
 -12   4   8        1.59        0.19      0.44 o
 -11   4   8        0.04       -0.29      0.39 o
 -10   4   8       10.63       11.79      0.70 o
  -9   4   8       30.02       30.32      1.15 o
  -8   4   8       79.62       84.91      1.76 o
  -7   4   8        0.38        0.74      0.38 o
  -6   4   8       86.72       90.42      1.48 o
  -5   4   8       12.57       15.78      0.85 o
  -4   4   8      167.28      168.67      2.20 o
  -3   4   8        1.56        2.52      0.27 o
  -2   4   8        3.81        4.18      0.43 o
  -1   4   8       13.35       14.81      0.69 o
   0   4   8        9.98       16.41      0.82 o
   1   4   8       40.02       44.32      0.73 o
   2   4   8        2.87        2.05      0.32 o
   3   4   8       29.95       26.95      1.04 o
   4   4   8        5.28        4.50      0.44 o
   5   4   8       35.90       30.03      0.88 o
   6   4   8        8.55        8.62      0.54 o
   7   4   8        4.52        4.66      0.52 o
 -12   5   8        0.98        0.88      0.60 o
 -11   5   8        5.94        4.85      0.95 o
 -10   5   8       12.16       11.30      0.87 o
  -9   5   8        0.92        0.82      0.45 o
  -8   5   8       17.80       16.13      1.29 o
  -7   5   8        0.42        0.86      0.34 o
  -6   5   8        4.54        3.42      0.53 o
  -5   5   8       20.56       17.41      0.59 o
  -4   5   8       32.15       29.47      0.65 o
  -3   5   8      114.41      104.64      1.43 o
  -2   5   8      106.22       99.13      1.36 o
  -1   5   8       11.43       12.17      0.47 o
   0   5   8        2.63        2.41      0.30 o
   1   5   8       15.96       18.33      0.61 o
   2   5   8        1.51        0.80      0.27 o
   3   5   8        4.28        3.54      0.39 o
   4   5   8        0.32        0.40      0.30 o
   5   5   8        7.20        9.29      0.93 o
   6   5   8        3.53        4.46      0.75 o
   7   5   8       17.96       19.25      0.91 o
 -11   6   8        0.86        2.21      0.70 o
 -10   6   8        1.33        1.23      0.62 o
  -9   6   8        0.28        0.94      0.36 o
  -8   6   8       14.75       15.69      0.70 o
  -7   6   8       12.05       12.04      0.56 o
  -6   6   8        7.12        7.27      0.44 o
  -5   6   8       99.80      104.96      1.37 o
  -4   6   8       49.82       44.98      0.84 o
  -3   6   8        5.11        5.16      0.49 o
  -2   6   8      272.08      270.31      2.83 o
  -1   6   8        4.07        3.01      0.39 o
   0   6   8        0.86        1.72      0.29 o
   1   6   8        9.43        6.17      0.41 o
   2   6   8        0.15       -0.11      0.28 o
   3   6   8       47.06       49.03      1.20 o
   4   6   8        9.76        9.79      0.56 o
   5   6   8        4.98        4.33      0.68 o
   6   6   8        4.06        5.53      0.70 o
   7   6   8        0.06        0.43      0.59 o
 -11   7   8        2.47        3.34      0.81 o
 -10   7   8        0.02        0.32      0.60 o
  -9   7   8        1.01        0.08      0.54 o
  -8   7   8        8.49        5.28      0.66 o
  -7   7   8       99.17       96.01      1.82 o
  -6   7   8        0.01       -0.10      0.24 o
  -5   7   8       11.71       10.62      0.48 o
  -4   7   8       34.48       35.80      0.77 o
  -3   7   8       10.34       12.76      0.52 o
  -2   7   8        4.01        5.65      0.43 o
  -1   7   8       70.63       69.52      1.12 o
   0   7   8       60.29       58.83      0.94 o
   1   7   8        6.69        4.39      0.35 o
   2   7   8       23.99       23.95      0.88 o
   3   7   8        1.98        1.13      0.40 o
   4   7   8        9.57        7.19      0.92 o
   5   7   8        8.03        8.46      0.74 o
   6   7   8       44.32       52.37      1.99 o
 -11   8   8        5.42        8.20      1.30 o
 -10   8   8        0.14        0.43      1.34 o
  -9   8   8       24.31       25.67      3.84 o
  -8   8   8        0.07       -0.48      0.48 o
  -7   8   8        0.99        0.76      0.39 o
  -6   8   8        1.82        2.28      0.43 o
  -5   8   8       13.99       15.71      0.83 o
  -4   8   8        3.00        3.41      0.49 o
  -3   8   8       18.88       18.01      1.07 o
  -2   8   8      165.96      169.97      3.05 o
  -1   8   8        0.21        0.45      0.40 o
   0   8   8       21.71       26.67      0.87 o
   1   8   8       38.74       36.40      1.12 o
   2   8   8       23.81       26.30      0.94 o
   3   8   8       11.55        8.60      0.87 o
   4   8   8        0.52        0.02      0.39 o
   5   8   8        2.56        2.66      0.99 o
   6   8   8        0.61        0.17      0.61 o
 -10   9   8        0.83        1.17      0.80 o
  -9   9   8        0.04       -0.90      0.90 o
  -8   9   8        0.31       -0.40      0.55 o
  -7   9   8        4.73        2.94      0.58 o
  -6   9   8        1.85        2.03      0.47 o
  -5   9   8        1.33        1.28      0.54 o
  -4   9   8        3.62        2.77      0.60 o
  -3   9   8        1.01        0.48      0.81 o
  -2   9   8        3.10        3.81      0.53 o
  -1   9   8       16.19       15.78      1.03 o
   0   9   8        4.39        3.93      0.41 o
   1   9   8       37.77       40.55      1.11 o
   2   9   8        8.78        9.56      0.69 o
   3   9   8       20.70       20.61      0.95 o
   4   9   8        1.06        0.73      0.60 o
   5   9   8        0.56        0.34      0.50 o
  -9  10   8        3.84        5.89      1.69 o
  -8  10   8        0.00        0.23      0.61 o
  -7  10   8        1.94        1.99      0.64 o
  -6  10   8        0.45        1.53      0.58 o
  -5  10   8        5.85        6.68      0.82 o
  -4  10   8        0.03        0.09      0.45 o
  -3  10   8       15.69       15.63      0.91 o
  -2  10   8        0.32        0.41      0.41 o
  -1  10   8        2.05        2.51      0.51 o
   0  10   8        9.83        9.46      0.66 o
   1  10   8        1.81        2.48      0.44 o
   2  10   8       56.59       50.50      1.33 o
   3  10   8        9.79       10.26      1.18 o
   4  10   8        4.59        4.39      0.65 o
  -8  11   8        0.00        0.44      0.89 o
  -7  11   8       17.78       21.59      2.11 o
  -6  11   8        8.02       11.13      1.06 o
  -5  11   8        8.06        6.76      0.86 o
  -4  11   8        9.73       11.43      1.00 o
  -3  11   8        4.09        4.32      0.73 o
  -2  11   8        1.73        1.59      0.52 o
  -1  11   8        3.22        3.23      0.58 o
   0  11   8       16.13       15.32      0.66 o
   1  11   8        4.91        3.99      0.51 o
   2  11   8        2.59        2.23      0.50 o
   3  11   8       18.80       17.09      0.96 o
   4  11   8        2.27        2.99      1.07 o
  -7  12   8        0.59        0.85      1.09 o
  -6  12   8        0.77        0.92      0.67 o
  -5  12   8        3.02        3.42      0.76 o
  -4  12   8        1.08        1.44      0.62 o
  -3  12   8        0.48        0.36      0.56 o
  -2  12   8        2.90        3.31      0.83 o
  -1  12   8        7.88        7.20      0.77 o
   0  12   8        3.23        3.33      0.41 o
   1  12   8        0.10        0.07      0.37 o
   2  12   8        1.14        0.36      0.45 o
   3  12   8        0.16       -0.06      0.68 o
  -6  13   8       10.35       12.03      2.34 o
  -5  13   8        4.48        3.25      1.23 o
  -4  13   8        0.79        0.79      0.99 o
  -3  13   8        3.89        3.37      1.14 o
  -2  13   8        1.39        2.17      1.00 o
  -1  13   8        0.05        0.30      0.85 o
   0  13   8        2.75        2.99      0.89 o
   1  13   8        2.24        1.70      0.89 o
 -12   1   9        0.22       -0.98      1.72 o
 -11   1   9        1.21        0.11      0.69 o
 -10   1   9        0.79        0.09      0.63 o
  -9   1   9        3.41        2.92      0.76 o
  -8   1   9        1.64        1.99      0.34 o
  -7   1   9       34.64       36.10      1.14 o
  -6   1   9        0.00       -0.24      0.24 o
  -5   1   9       43.25       56.60      2.26 o
  -4   1   9      527.72      529.19      6.33 o
  -3   1   9       22.68       29.56      1.25 o
  -2   1   9       31.07       30.32      0.90 o
  -1   1   9      416.05      411.59      3.62 o
   0   1   9      442.41      425.76      3.34 o
   1   1   9      500.20      483.46      3.32 o
   2   1   9        4.64        5.29      0.38 o
   3   1   9       51.92       48.69      0.92 o
   4   1   9        5.61        6.24      0.44 o
   5   1   9        0.00        0.06      0.34 o
   6   1   9       12.90       11.24      0.96 o
   7   1   9        0.77        1.16      0.51 o
 -12   2   9        1.03       -0.19      0.74 o
 -11   2   9        1.49        1.37      0.77 o
 -10   2   9        0.04       -0.01      0.38 o
  -9   2   9        6.31        5.47      0.48 o
  -8   2   9       32.16       32.34      0.98 o
  -7   2   9        5.76        7.70      0.47 o
  -6   2   9       43.62       46.11      0.88 o
  -5   2   9       85.87       83.95      2.08 o
  -4   2   9      306.13      291.63      3.31 o
  -3   2   9      457.47      480.03      4.38 o
  -2   2   9      309.40      309.61      4.10 o
  -1   2   9      600.98      561.09      6.82 o
   0   2   9      212.48      206.06      2.17 o
   1   2   9      285.38      264.54      2.07 o
   2   2   9      514.07      508.82      3.55 o
   3   2   9        5.70        6.83      0.36 o
   4   2   9       68.96       62.78      1.06 o
   5   2   9       16.32       14.18      0.75 o
   6   2   9        0.03       -0.31      0.38 o
   7   2   9        0.81        0.46      0.50 o
 -12   3   9        2.40        1.36      0.84 o
 -11   3   9        0.51        0.32      0.46 o
 -10   3   9        0.01       -0.34      0.34 o
  -9   3   9        2.17        1.55      0.70 o
  -8   3   9        0.98        1.60      0.43 o
  -7   3   9      112.97      109.57      1.94 o
  -6   3   9       32.94       35.09      1.29 o
  -5   3   9      122.32      105.92      1.80 o
  -4   3   9       26.57       26.69      0.75 o
  -3   3   9        3.84        3.17      0.30 o
  -2   3   9      240.49      247.89      2.68 o
  -1   3   9      891.21      876.63      8.26 o
   0   3   9      140.91      131.55      1.84 o
   1   3   9      180.44      180.40      1.75 o
   2   3   9       73.79       75.77      1.05 o
   3   3   9       82.98       76.66      1.30 o
   4   3   9        5.03        3.92      0.38 o
   5   3   9       11.15       10.92      0.56 o
   6   3   9        6.34        6.87      0.50 o
   7   3   9        2.88        2.72      0.60 o
 -12   4   9        0.70        0.41      0.45 o
 -11   4   9        8.01        8.16      0.74 o
 -10   4   9        1.11        1.86      0.53 o
  -9   4   9        2.12        2.16      0.51 o
  -8   4   9        2.49        3.30      0.52 o
  -7   4   9       38.17       37.77      1.15 o
  -6   4   9      101.63      110.75      1.97 o
  -5   4   9      404.13      391.39      3.97 o
  -4   4   9      309.93      327.63      3.61 o
  -3   4   9       43.69       35.17      1.04 o
  -2   4   9       88.20       85.28      1.65 o
  -1   4   9       14.31       10.78      0.52 o
   0   4   9       11.37       11.41      0.48 o
   1   4   9      115.11      106.95      1.37 o
   2   4   9        4.04        1.94      0.39 o
   3   4   9       24.33       24.64      0.76 o
   4   4   9       10.38       10.65      0.61 o
   5   4   9       12.87       11.24      0.65 o
   6   4   9       10.37        9.53      0.58 o
   7   4   9       15.82       18.11      0.77 o
 -12   5   9        1.28        1.52      0.84 o
 -11   5   9        1.36        0.27      0.50 o
 -10   5   9        0.33       -0.43      0.43 o
  -9   5   9        0.04        0.15      0.44 o
  -8   5   9       13.11       12.64      0.83 o
  -7   5   9       55.50       58.16      1.45 o
  -6   5   9        1.97        2.05      0.34 o
  -5   5   9      274.13      279.05      2.71 o
  -4   5   9       63.35       57.95      1.01 o
  -3   5   9      447.28      450.69      3.79 o
  -2   5   9       11.48       12.76      0.54 o
  -1   5   9       15.50       16.26      0.54 o
   0   5   9       11.42       10.49      0.52 o
   1   5   9        4.48        4.73      0.62 o
   2   5   9       59.07       57.40      1.11 o
   3   5   9        3.74        4.91      0.44 o
   4   5   9        6.12        8.78      0.59 o
   5   5   9       44.13       43.22      1.08 o
   6   5   9        2.04        1.56      0.45 o
 -11   6   9        0.41        1.03      0.66 o
 -10   6   9       27.93       28.36      1.53 o
  -9   6   9        0.35        0.23      0.35 o
  -8   6   9       18.35       18.70      0.76 o
  -7   6   9        2.58        3.67      0.61 o
  -6   6   9        7.95        9.12      0.54 o
  -5   6   9        2.58        1.94      0.33 o
  -4   6   9      220.19      239.02      2.60 o
  -3   6   9      232.10      217.93      2.40 o
  -2   6   9       94.46       94.04      2.50 o
  -1   6   9      360.43      351.41      3.33 o
   0   6   9        8.12        5.59      0.41 o
   1   6   9        9.72        8.49      0.49 o
   2   6   9        2.43        1.94      0.34 o
   3   6   9        1.60        2.24      0.37 o
   4   6   9       18.98       20.67      0.76 o
   5   6   9       10.18       10.10      0.88 o
   6   6   9        6.76        7.52      1.14 o
 -11   7   9        0.20       -0.31      1.03 o
 -10   7   9        0.82        0.98      0.85 o
  -9   7   9        0.51       -0.40      0.44 o
  -8   7   9        5.45        4.07      0.61 o
  -7   7   9        0.00        0.11      0.31 o
  -6   7   9        1.02        1.07      0.29 o
  -5   7   9       45.57       50.73      0.94 o
  -4   7   9        4.37        5.17      0.41 o
  -3   7   9      502.96      472.34      5.56 o
  -2   7   9       16.31       13.26      0.79 o
  -1   7   9        2.12        1.09      0.27 o
   0   7   9       36.79       37.82      0.83 o
   1   7   9       18.05       15.90      0.61 o
   2   7   9        7.45        7.40      0.47 o
   3   7   9        0.89        1.48      0.43 o
   4   7   9        0.34        0.34      0.42 o
   5   7   9        0.59        0.16      0.49 o
   6   7   9        7.47        9.37      1.24 o
 -10   8   9        0.10        0.33      0.64 o
  -9   8   9        0.91        1.52      0.67 o
  -8   8   9        0.21        0.08      0.52 o
  -7   8   9       12.27       11.53      0.85 o
  -6   8   9        6.96        7.28      0.70 o
  -5   8   9        7.99        9.11      0.71 o
  -4   8   9        0.05       -0.24      0.43 o
  -3   8   9        0.38       -0.38      0.42 o
  -2   8   9       56.65       55.39      1.67 o
  -1   8   9       34.65       32.45      0.97 o
   0   8   9      117.12      107.36      2.77 o
   1   8   9       45.75       49.15      1.67 o
   2   8   9       10.81       10.83      0.86 o
   3   8   9        0.79        0.00      0.37 o
   4   8   9        0.18        0.10      0.45 o
   5   8   9       31.23       37.97      1.73 o
 -10   9   9        0.97        1.90      0.98 o
  -9   9   9        3.97        2.71      0.76 o
  -8   9   9        0.62        0.60      0.62 o
  -7   9   9        0.11        0.03      0.54 o
  -6   9   9        4.66        4.93      1.27 o
  -5   9   9        0.08        0.64      0.50 o
  -4   9   9        0.22        0.50      0.96 o
  -3   9   9        6.02        5.25      0.74 o
  -2   9   9       35.29       31.82      1.15 o
  -1   9   9       21.95       21.36      0.70 o
   0   9   9       55.88       52.10      1.23 o
   1   9   9        1.02        1.33      0.66 o
   2   9   9       11.31       12.21      0.79 o
   3   9   9        1.63        1.61      0.66 o
   4   9   9       46.72       59.14      1.58 o
  -9  10   9        8.07       10.04      1.15 o
  -8  10   9        0.93        2.31      0.94 o
  -7  10   9        0.65        0.43      0.79 o
  -6  10   9        7.32        8.16      0.91 o
  -5  10   9        1.21        1.00      0.56 o
  -4  10   9        3.19        3.45      0.68 o
  -3  10   9        0.61       -0.05      0.41 o
  -2  10   9        1.94        1.68      0.48 o
  -1  10   9       15.36       15.51      0.63 o
   0  10   9        0.39        0.45      0.51 o
   1  10   9       46.38       50.13      2.39 o
   2  10   9       10.07       11.17      0.79 o
   3  10   9       18.31       20.88      1.04 o
   4  10   9        1.94        1.48      0.98 o
  -8  11   9        2.38        3.14      1.04 o
  -7  11   9       12.85       15.45      1.62 o
  -6  11   9        4.35        5.25      0.83 o
  -5  11   9        2.24        2.01      0.66 o
  -4  11   9        1.47        1.72      0.71 o
  -3  11   9        0.01       -0.42      0.43 o
  -2  11   9       14.16       14.32      1.51 o
  -1  11   9       14.59       13.44      0.68 o
   0  11   9        9.35        9.56      0.64 o
   1  11   9        0.00       -0.20      0.55 o
   2  11   9       15.35       17.74      1.64 o
   3  11   9       24.18       27.90      1.88 o
  -7  12   9        2.11        0.86      0.97 o
  -6  12   9        1.49        4.52      0.87 o
  -5  12   9        0.55        0.59      0.62 o
  -4  12   9        0.23        0.08      0.72 o
  -3  12   9        3.13        3.39      0.76 o
  -2  12   9        8.26        6.22      0.90 o
  -1  12   9        7.02        8.05      0.63 o
   0  12   9        1.75        0.78      0.39 o
   1  12   9       11.79       11.79      0.79 o
   2  12   9        2.65        4.14      1.62 o
  -5  13   9        3.17        3.10      1.35 o
  -4  13   9        0.00       -0.57      0.57 o
  -3  13   9        0.01       -0.24      0.61 o
  -2  13   9        0.09       -0.21      0.61 o
  -1  13   9        1.28       -0.30      0.62 o
   0  13   9        4.87        4.31      0.59 o
 -12   0  10        0.44       -0.99      0.99 o
 -11   0  10        2.83        6.19      1.51 o
 -10   0  10       54.43       53.61      3.08 o
  -9   0  10      107.97      124.02      4.55 o
  -8   0  10       59.91       53.06      2.83 o
  -7   0  10        6.73        8.00      1.33 o
  -6   0  10        8.32        9.30      1.35 o
  -5   0  10       30.95       30.18      1.95 o
  -4   0  10       82.57       83.24      3.22 o
  -3   0  10      125.90      112.21      3.73 o
  -2   0  10       24.56       24.74      1.55 o
  -1   0  10      208.93      202.79      4.95 o
   0   0  10       23.21       21.98      2.52 o
   1   0  10       78.77       78.32      1.61 o
   2   0  10      446.09      429.07      4.98 o
   3   0  10      199.51      186.65      2.82 o
   4   0  10        8.29        7.94      0.87 o
   5   0  10        6.83        8.97      0.92 o
   6   0  10        1.34        1.94      0.87 o
 -12   1  10        2.01        2.66      0.92 o
 -11   1  10       21.47       18.31      1.59 o
 -10   1  10       37.18       42.77      1.96 o
  -9   1  10       36.47       36.26      1.76 o
  -8   1  10       75.03       81.86      2.49 o
  -7   1  10        1.83        0.60      0.80 o
  -6   1  10        9.53        8.95      0.93 o
  -5   1  10       97.64       97.75      3.50 o
  -4   1  10      194.27      197.73      3.79 o
  -3   1  10      138.53      134.78      2.63 o
  -2   1  10      108.59      100.07      1.86 o
  -1   1  10        2.65        2.78      0.41 o
   0   1  10      163.60      163.05      1.99 o
   1   1  10      344.82      339.16      2.89 o
   2   1  10      240.88      230.18      2.23 o
   3   1  10       21.50       19.74      0.65 o
   4   1  10       45.25       45.82      1.46 o
   5   1  10        0.47       -0.14      0.37 o
   6   1  10        8.39        9.85      0.79 o
 -12   2  10        2.66        1.74      0.88 o
 -11   2  10        9.09       10.20      1.28 o
 -10   2  10        4.36        3.89      0.88 o
  -9   2  10        3.64        3.84      0.49 o
  -8   2  10       38.09       42.01      1.11 o
  -7   2  10      132.02      129.64      3.27 o
  -6   2  10       21.84       21.37      1.10 o
  -5   2  10       91.99       88.82      1.52 o
  -4   2  10        0.08        0.05      0.28 o
  -3   2  10        0.21       -0.17      0.24 o
  -2   2  10      148.44      139.01      1.51 o
  -1   2  10       70.24       67.58      2.50 o
   0   2  10       15.87       11.17      0.51 o
   1   2  10      183.34      181.15      1.77 o
   2   2  10        2.45        2.07      0.26 o
   3   2  10        0.01        0.58      0.34 o
   4   2  10        3.93        3.10      0.45 o
   5   2  10        6.81        6.27      0.58 o
   6   2  10        8.72        7.49      0.79 o
 -12   3  10        4.29        4.78      1.04 o
 -11   3  10        5.49        4.17      0.95 o
 -10   3  10        1.29        0.94      0.39 o
  -9   3  10       33.83       31.80      1.12 o
  -8   3  10       13.67       13.50      1.48 o
  -7   3  10      135.22      147.72      2.35 o
  -6   3  10      355.62      316.72      3.91 o
  -5   3  10       19.31       15.60      0.99 o
  -4   3  10       11.71       12.28      0.61 o
  -3   3  10      103.02       96.78      1.77 o
  -2   3  10        0.41        0.43      0.28 o
  -1   3  10       94.75       90.03      2.34 o
   0   3  10      352.56      339.20      3.04 o
   1   3  10        5.38        2.57      0.31 o
   2   3  10        0.24        0.42      0.29 o
   3   3  10        4.75        3.30      0.40 o
   4   3  10        0.00       -0.07      0.28 o
   5   3  10        0.00       -0.37      0.37 o
   6   3  10        0.66        0.47      0.43 o
 -12   4  10        0.23       -0.01      0.75 o
 -11   4  10        0.38        0.13      0.49 o
 -10   4  10        0.67        0.48      0.47 o
  -9   4  10        0.02       -0.38      0.38 o
  -8   4  10        9.70        7.51      0.67 o
  -7   4  10       11.59        9.19      0.69 o
  -6   4  10        9.32        9.56      0.72 o
  -5   4  10      384.64      379.20      4.40 o
  -4   4  10      110.09      110.44      1.47 o
  -3   4  10      121.10      112.81      1.57 o
  -2   4  10      261.15      260.14      2.75 o
  -1   4  10       48.98       48.35      0.95 o
   0   4  10       27.31       33.03      1.03 o
   1   4  10        0.43       -0.12      0.32 o
   2   4  10        3.05        2.51      0.36 o
   3   4  10        4.85        4.07      0.44 o
   4   4  10        5.51        7.08      0.86 o
   5   4  10        0.00        0.14      0.38 o
   6   4  10        2.01        3.66      0.56 o
 -12   5  10        0.22        0.04      0.75 o
 -11   5  10        0.01        0.34      0.51 o
 -10   5  10        1.63        1.66      0.54 o
  -9   5  10        0.70        0.88      0.46 o
  -8   5  10        0.13       -0.31      0.40 o
  -7   5  10        0.24        0.15      0.39 o
  -6   5  10       25.41       24.37      0.80 o
  -5   5  10       12.89       11.33      0.62 o
  -4   5  10      177.53      176.60      2.58 o
  -3   5  10      328.79      332.44      3.76 o
  -2   5  10        6.53        6.08      0.53 o
  -1   5  10        4.06        4.16      0.43 o
   0   5  10       16.71       17.64      0.70 o
   1   5  10        0.09        0.31      0.26 o
   2   5  10       11.30       13.49      0.63 o
   3   5  10       16.19       17.12      1.03 o
   4   5  10        0.02       -0.34      0.34 o
   5   5  10        3.01        3.21      0.56 o
   6   5  10        3.74        4.49      0.59 o
 -11   6  10        0.16       -0.24      0.91 o
 -10   6  10        2.75        3.56      0.51 o
  -9   6  10        2.07        2.41      0.44 o
  -8   6  10       46.04       47.70      1.13 o
  -7   6  10        0.13        0.65      0.34 o
  -6   6  10       11.13       13.33      0.68 o
  -5   6  10        0.53        1.72      0.42 o
  -4   6  10       73.07       80.95      1.35 o
  -3   6  10       20.37       23.51      0.77 o
  -2   6  10        1.04        0.86      0.38 o
  -1   6  10        2.32        3.56      0.38 o
   0   6  10       16.64       15.20      0.73 o
   1   6  10       12.85       14.20      0.62 o
   2   6  10        0.70        0.89      0.32 o
   3   6  10        1.01        1.68      0.38 o
   4   6  10       10.71       11.96      0.67 o
   5   6  10       36.64       40.34      1.36 o
 -11   7  10        1.61        0.30      0.63 o
 -10   7  10        9.52        9.78      1.04 o
  -9   7  10        2.53        2.76      0.70 o
  -8   7  10        0.31        0.09      0.35 o
  -7   7  10       28.68       29.26      1.20 o
  -6   7  10        0.62        1.21      0.35 o
  -5   7  10      118.70      122.31      1.89 o
  -4   7  10        3.40        3.02      0.64 o
  -3   7  10        0.73        1.68      0.39 o
  -2   7  10       71.42       74.90      1.40 o
  -1   7  10       55.10       47.14      0.95 o
   0   7  10       58.41       56.56      1.06 o
   1   7  10        0.14        0.79      0.29 o
   2   7  10        6.88        5.92      0.47 o
   3   7  10       27.69       30.80      1.12 o
   4   7  10        4.10        4.08      0.61 o
   5   7  10        0.07       -0.17      0.56 o
 -10   8  10        0.58        0.45      0.64 o
  -9   8  10        1.51       -0.05      0.97 o
  -8   8  10       15.90       14.23      0.97 o
  -7   8  10        7.71        8.34      1.15 o
  -6   8  10       45.30       42.80      3.10 o
  -5   8  10       21.82       21.42      1.48 o
  -4   8  10       13.68       13.59      1.01 o
  -3   8  10       16.28       19.20      1.73 o
  -2   8  10        7.02        7.20      0.70 o
  -1   8  10       12.62       12.14      0.69 o
   0   8  10       13.34       11.09      0.70 o
   1   8  10       20.18       22.28      0.92 o
   2   8  10        4.26        5.09      0.60 o
   3   8  10        0.00       -0.08      0.50 o
   4   8  10        8.32       10.78      0.85 o
 -10   9  10        0.30        1.32      0.73 o
  -9   9  10        1.09        1.03      0.73 o
  -8   9  10        1.89        2.55      0.82 o
  -7   9  10        8.82        8.22      1.18 o
  -6   9  10        0.87        1.36      0.78 o
  -5   9  10       14.74       11.95      1.02 o
  -4   9  10       12.56       14.62      1.07 o
  -3   9  10        3.19        2.66      1.09 o
  -2   9  10        7.06        6.47      0.68 o
  -1   9  10        0.43        0.57      0.40 o
   0   9  10       17.91       17.55      0.83 o
   1   9  10        0.20        0.19      0.40 o
   2   9  10        0.93        0.35      0.43 o
   3   9  10        2.10        3.59      0.60 o
   4   9  10        0.13       -0.47      0.79 o
  -9  10  10        0.00       -0.43      0.84 o
  -8  10  10        1.24        2.50      0.96 o
  -7  10  10        4.09        3.46      1.01 o
  -6  10  10        0.00       -0.09      0.73 o
  -5  10  10        0.12        0.29      0.70 o
  -4  10  10        3.14        2.49      1.07 o
  -3  10  10        2.91        3.51      0.77 o
  -2  10  10        0.31        0.39      0.44 o
  -1  10  10        0.10        0.42      0.47 o
   0  10  10        0.40       -0.37      0.37 o
   1  10  10       11.11        8.38      0.70 o
   2  10  10       13.10       14.81      0.92 o
   3  10  10        3.09        5.48      1.18 o
  -8  11  10        2.17        1.47      0.96 o
  -7  11  10        1.48        0.80      0.92 o
  -6  11  10        0.59        0.50      0.85 o
  -5  11  10        0.05       -0.72      0.72 o
  -4  11  10        0.14       -0.43      0.43 o
  -3  11  10        0.72        0.62      0.48 o
  -2  11  10        1.00        1.43      0.54 o
  -1  11  10        0.43       -0.27      0.61 o
   0  11  10        1.02        1.78      0.46 o
   1  11  10        0.36        0.13      0.44 o
   2  11  10        3.57        2.10      1.09 o
  -6  12  10        0.37       -0.16      0.86 o
  -5  12  10        4.01        4.68      1.15 o
  -4  12  10        0.09       -0.77      0.77 o
  -3  12  10        0.57        0.41      0.86 o
  -2  12  10        1.58        1.68      0.69 o
  -1  12  10        0.68        1.73      0.42 o
   0  12  10        0.00        0.20      0.40 o
  -4  13  10        1.11       -0.56      0.87 o
  -3  13  10        7.24        8.89      1.40 o
  -2  13  10        4.47        5.32      1.22 o
 -12   1  11        2.47        2.07      0.90 o
 -11   1  11        4.75        3.94      0.98 o
 -10   1  11        0.63        0.89      0.76 o
  -9   1  11        4.37        3.93      0.86 o
  -8   1  11       39.31       45.47      1.95 o
  -7   1  11      164.35      180.25      3.91 o
  -6   1  11       22.55       19.60      2.54 o
  -5   1  11        1.48        1.59      0.58 o
  -4   1  11       10.49       12.79      1.21 o
  -3   1  11       11.04        9.59      0.63 o
  -2   1  11       92.93       92.75      2.83 o
  -1   1  11       18.77       18.91      0.85 o
   0   1  11       75.96       68.74      1.24 o
   1   1  11       19.41       19.81      0.64 o
   2   1  11        6.45        5.02      0.41 o
   3   1  11        0.82        1.29      0.33 o
   4   1  11        1.20        2.09      0.45 o
   5   1  11        0.67        0.26      0.45 o
   6   1  11        1.03        0.97      0.61 o
 -12   2  11        0.30        0.77      0.83 o
 -11   2  11        9.02       10.64      1.31 o
 -10   2  11        6.03        3.83      0.92 o
  -9   2  11      103.23      106.37      3.07 o
  -8   2  11       10.18        8.83      1.29 o
  -7   2  11       10.56        9.14      1.07 o
  -6   2  11       91.94      106.10      1.69 o
  -5   2  11        3.44        4.19      0.42 o
  -4   2  11       58.51       57.66      1.31 o
  -3   2  11        0.24        0.03      0.31 o
  -2   2  11      207.77      199.67      1.97 o
  -1   2  11        0.97        0.34      0.23 o
   0   2  11       62.28       62.38      1.91 o
   1   2  11        0.12        0.36      0.29 o
   2   2  11        0.51        0.53      0.27 o
   3   2  11        1.59        1.00      0.38 o
   4   2  11        1.23        1.57      0.43 o
   5   2  11        4.37        6.37      0.69 o
   6   2  11        1.65        2.04      0.58 o
 -12   3  11        2.75        2.67      0.96 o
 -11   3  11        2.71        1.95      0.85 o
 -10   3  11        0.45       -0.20      1.06 o
  -9   3  11        0.55        1.97      0.46 o
  -8   3  11        7.48        8.49      1.20 o
  -7   3  11      122.06      120.44      2.53 o
  -6   3  11      306.24      313.32      3.90 o
  -5   3  11       47.34       52.11      1.80 o
  -4   3  11        0.46        0.66      0.30 o
  -3   3  11        0.10       -0.11      0.33 o
  -2   3  11       49.78       47.37      0.98 o
  -1   3  11       89.75       81.08      1.24 o
   0   3  11       66.73       57.25      0.97 o
   1   3  11        0.17        0.06      0.24 o
   2   3  11       12.64       12.09      0.59 o
   3   3  11        3.18        3.15      0.53 o
   4   3  11        1.38        2.53      0.72 o
   5   3  11        0.06        0.37      0.42 o
 -12   4  11        1.16        0.89      1.20 o
 -11   4  11        0.10        0.46      0.48 o
 -10   4  11        6.47        7.02      1.15 o
  -9   4  11        5.01        5.23      0.63 o
  -8   4  11       35.79       34.41      1.16 o
  -7   4  11       12.30       11.06      0.77 o
  -6   4  11        3.99        3.41      0.53 o
  -5   4  11       83.62       88.11      1.34 o
  -4   4  11       14.74       13.08      0.60 o
  -3   4  11      162.02      160.64      2.01 o
  -2   4  11        9.16        8.31      0.46 o
  -1   4  11      111.15      121.34      1.63 o
   0   4  11       52.15       47.98      1.00 o
   1   4  11       10.32        7.61      0.50 o
   2   4  11        0.35        0.50      0.33 o
   3   4  11       15.36       15.28      0.74 o
   4   4  11       42.05       49.13      1.13 o
   5   4  11        0.86        0.97      0.51 o
 -11   5  11        2.41        2.56      0.63 o
 -10   5  11        0.01       -0.22      0.47 o
  -9   5  11        1.80        1.59      0.53 o
  -8   5  11        0.51       -0.25      0.42 o
  -7   5  11        4.33        3.54      0.55 o
  -6   5  11       28.04       28.19      0.97 o
  -5   5  11        1.93        3.57      0.53 o
  -4   5  11      322.57      348.93      3.98 o
  -3   5  11       52.28       46.91      1.15 o
  -2   5  11      243.60      248.75      2.65 o
  -1   5  11      125.36      111.42      2.14 o
   0   5  11        0.90        0.84      0.31 o
   1   5  11       48.51       54.50      1.10 o
   2   5  11        4.30        3.65      0.45 o
   3   5  11       26.21       33.10      0.95 o
   4   5  11        1.02        1.53      0.43 o
   5   5  11        2.44        2.61      0.48 o
 -11   6  11        0.15       -0.11      0.41 o
 -10   6  11        1.48        1.46      0.45 o
  -9   6  11        0.97        0.50      0.39 o
  -8   6  11        0.54        0.36      0.37 o
  -7   6  11        0.75        0.76      0.50 o
  -6   6  11       37.00       39.66      1.01 o
  -5   6  11      146.45      148.07      2.03 o
  -4   6  11       69.64       77.82      1.50 o
  -3   6  11       17.90       21.47      0.96 o
  -2   6  11      127.72      124.54      1.84 o
  -1   6  11        4.76        4.54      0.42 o
   0   6  11        7.73        7.25      0.49 o
   1   6  11        3.06        2.82      0.39 o
   2   6  11        5.85        6.54      0.51 o
   3   6  11       50.48       56.80      2.29 o
   4   6  11       12.84       13.86      0.86 o
 -11   7  11        0.01        0.32      0.63 o
 -10   7  11        1.65        1.07      0.68 o
  -9   7  11        1.17        1.34      0.56 o
  -8   7  11        0.24        0.55      0.36 o
  -7   7  11        3.93        5.02      0.64 o
  -6   7  11        0.01        0.28      0.35 o
  -5   7  11        7.70        9.16      0.63 o
  -4   7  11       67.01       63.98      2.70 o
  -3   7  11       25.49       21.71      0.94 o
  -2   7  11        2.06        2.20      0.43 o
  -1   7  11        2.63        2.03      0.34 o
   0   7  11        3.27        2.86      0.37 o
   1   7  11        0.25        0.39      0.31 o
   2   7  11       14.06       15.50      1.17 o
   3   7  11        3.93        3.82      0.60 o
   4   7  11        1.41        0.32      0.64 o
 -10   8  11        5.10        4.28      1.52 o
  -9   8  11        0.04        0.72      0.63 o
  -8   8  11       10.94       11.41      1.13 o
  -7   8  11       10.32       10.78      0.86 o
  -6   8  11        0.32       -0.28      0.67 o
  -5   8  11       13.17       14.43      1.36 o
  -4   8  11        0.52        0.10      0.68 o
  -3   8  11       64.37       58.19      2.29 o
  -2   8  11        0.20        0.27      0.42 o
  -1   8  11        4.39        5.92      0.67 o
   0   8  11        2.03        1.84      0.45 o
   1   8  11        3.79        4.87      0.91 o
   2   8  11        0.80        0.07      0.52 o
   3   8  11        1.63        2.06      0.66 o
  -9   9  11        8.18        7.59      0.96 o
  -8   9  11        0.77        3.15      0.96 o
  -7   9  11        3.94        4.76      0.98 o
  -6   9  11        8.69        9.36      1.27 o
  -5   9  11       18.92       19.57      1.49 o
  -4   9  11        4.13        3.69      0.95 o
  -3   9  11        0.06       -0.63      0.63 o
  -2   9  11        1.38        1.33      0.44 o
  -1   9  11        6.15        7.58      0.63 o
   0   9  11        9.58        9.17      0.78 o
   1   9  11       31.64       32.26      1.14 o
   2   9  11        0.18       -0.38      0.45 o
   3   9  11        8.48        8.71      1.25 o
  -8  10  11       15.52       13.37      1.51 o
  -7  10  11        3.24        4.59      1.08 o
  -6  10  11        0.07       -0.74      0.74 o
  -5  10  11        0.01       -0.13      0.68 o
  -4  10  11        0.53        0.47      0.76 o
  -3  10  11        0.02       -0.11      0.53 o
  -2  10  11        6.10        6.61      0.58 o
  -1  10  11        5.24        6.52      0.60 o
   0  10  11        1.58        1.54      0.48 o
   1  10  11        1.03        1.24      0.84 o
   2  10  11       39.33       48.32      2.30 o
  -7  11  11        0.37        0.10      0.89 o
  -6  11  11        0.26        0.70      0.84 o
  -5  11  11        2.26        2.22      0.96 o
  -4  11  11        5.64        6.23      0.90 o
  -3  11  11        2.97        3.33      0.75 o
  -2  11  11        0.01        0.05      0.57 o
  -1  11  11       12.67       12.45      0.78 o
   0  11  11       19.08       21.74      0.99 o
   1  11  11        4.44        7.67      1.04 o
  -5  12  11        0.47        0.61      0.89 o
  -4  12  11        0.06       -0.28      0.84 o
  -3  12  11        0.46       -0.17      0.85 o
  -2  12  11        4.34        4.12      0.51 o
  -1  12  11        4.88        6.42      0.65 o
 -12   0  12        0.91        2.22      1.40 o
 -11   0  12       70.93       71.43      3.96 o
 -10   0  12       40.81       38.79      2.81 o
  -9   0  12        1.73        1.57      1.04 o
  -8   0  12       31.48       40.66      2.74 o
  -7   0  12        9.84        7.98      1.44 o
  -6   0  12       47.17       38.79      2.47 o
  -5   0  12        7.49        6.85      1.31 o
  -4   0  12       34.66       28.80      2.07 o
  -3   0  12      138.23      118.06      2.82 o
  -2   0  12       44.55       37.05      2.10 o
  -1   0  12        1.85        1.44      0.78 o
   0   0  12        1.20        0.69      0.46 o
   1   0  12       11.06        9.17      0.72 o
   2   0  12       44.08       51.70      1.45 o
   3   0  12        4.20        5.65      0.70 o
   4   0  12        3.32        3.98      1.03 o
   5   0  12        6.29        3.85      1.05 o
 -12   1  12        7.81        6.39      1.22 o
 -11   1  12        8.94       10.58      1.33 o
 -10   1  12        1.54        3.13      1.04 o
  -9   1  12      118.01      116.21      3.33 o
  -8   1  12        0.25        0.21      0.63 o
  -7   1  12       74.72       85.83      2.64 o
  -6   1  12       13.43        9.56      1.09 o
  -5   1  12       38.59       38.55      1.71 o
  -4   1  12      153.52      128.31      2.51 o
  -3   1  12       78.48       77.85      1.58 o
  -2   1  12        0.91        1.53      0.42 o
  -1   1  12       20.11       18.06      0.71 o
   0   1  12       12.56       11.58      0.58 o
   1   1  12        3.98        4.47      0.40 o
   2   1  12        2.55        3.43      0.44 o
   3   1  12        1.79        0.75      0.41 o
   4   1  12        8.41        9.28      0.72 o
   5   1  12        0.86       -0.18      0.62 o
 -12   2  12        8.13        8.40      2.01 o
 -11   2  12        3.80        2.72      0.91 o
 -10   2  12        0.07        0.14      0.68 o
  -9   2  12       11.15        8.28      1.15 o
  -8   2  12        6.89        6.04      0.98 o
  -7   2  12        2.29        1.04      0.64 o
  -6   2  12        0.16        0.73      0.64 o
  -5   2  12        0.67        0.83      0.58 o
  -4   2  12        0.40        1.57      0.48 o
  -3   2  12       25.24       25.64      0.84 o
  -2   2  12        3.66        3.76      0.50 o
  -1   2  12       52.94       48.00      1.29 o
   0   2  12       13.28       12.13      0.69 o
   1   2  12        0.31        0.13      0.30 o
   2   2  12       10.54       10.10      0.80 o
   3   2  12        0.92        1.12      0.70 o
   4   2  12        0.05       -0.18      0.39 o
   5   2  12        1.24        1.90      1.05 o
 -12   3  12        0.01       -0.94      0.94 o
 -11   3  12        3.54        1.36      0.82 o
 -10   3  12        2.43        2.31      0.88 o
  -9   3  12        0.56        0.15      0.63 o
  -8   3  12        0.07       -0.19      0.61 o
  -7   3  12       27.04       21.65      1.14 o
  -6   3  12        4.62        3.20      0.44 o
  -5   3  12        6.05        4.16      0.41 o
  -4   3  12        1.21        0.81      0.28 o
  -3   3  12      102.06       84.57      1.19 o
  -2   3  12        4.29        2.15      0.38 o
  -1   3  12       13.68       16.87      0.61 o
   0   3  12        9.14        9.06      0.46 o
   1   3  12        1.03        0.17      0.38 o
   2   3  12        0.94        0.03      0.40 o
   3   3  12        8.18        8.84      0.78 o
   4   3  12       27.36       25.91      1.14 o
   5   3  12        2.76        3.33      0.57 o
 -12   4  12        0.45       -0.40      1.03 o
 -11   4  12        0.02       -0.12      0.71 o
 -10   4  12        0.04        0.35      0.44 o
  -9   4  12        0.61        0.59      0.44 o
  -8   4  12        1.42        2.43      0.52 o
  -7   4  12       10.32        5.10      0.59 o
  -6   4  12       10.30       10.62      0.72 o
  -5   4  12        9.93        9.10      0.56 o
  -4   4  12       11.17       10.22      0.57 o
  -3   4  12       32.22       38.25      1.58 o
  -2   4  12        0.00        0.24      0.30 o
  -1   4  12        9.67        9.84      0.58 o
   0   4  12        0.31       -0.25      0.32 o
   1   4  12       38.54       38.88      0.93 o
   2   4  12       14.20       17.40      0.72 o
   3   4  12        1.33        1.04      0.52 o
   4   4  12        0.43       -0.06      0.50 o
 -11   5  12        0.28       -0.65      0.65 o
 -10   5  12        0.00       -0.44      0.47 o
  -9   5  12        0.43        0.38      0.49 o
  -8   5  12       23.23       24.17      1.47 o
  -7   5  12        4.15        3.73      0.60 o
  -6   5  12        2.80        2.91      0.46 o
  -5   5  12       11.77       12.69      0.83 o
  -4   5  12       24.94       20.39      0.84 o
  -3   5  12       45.58       45.50      1.12 o
  -2   5  12        0.01        0.00      0.30 o
  -1   5  12        2.92        2.52      0.37 o
   0   5  12        5.24        5.83      0.47 o
   1   5  12        9.54        9.93      0.59 o
   2   5  12        2.10        3.10      0.50 o
   3   5  12       11.98       11.33      0.67 o
   4   5  12        5.81        7.09      0.77 o
 -11   6  12        0.78        1.01      0.53 o
 -10   6  12        0.62       -0.05      0.40 o
  -9   6  12        0.34       -0.03      0.39 o
  -8   6  12       11.41       12.00      0.70 o
  -7   6  12       10.37        9.78      0.82 o
  -6   6  12        0.60        1.27      0.40 o
  -5   6  12      151.10      152.39      2.29 o
  -4   6  12        6.86        4.90      0.63 o
  -3   6  12        6.88        7.51      0.96 o
  -2   6  12        0.55       -0.31      0.38 o
  -1   6  12        2.41        2.95      0.40 o
   0   6  12        8.80       10.43      0.58 o
   1   6  12       34.60       32.97      1.24 o
   2   6  12        0.04        0.35      0.37 o
   3   6  12        5.70        4.87      0.54 o
   4   6  12        0.51        0.00      0.50 o
 -10   7  12        0.00        0.00      0.87 o
  -9   7  12        1.55        0.82      0.48 o
  -8   7  12        0.57        0.61      0.39 o
  -7   7  12       23.29       24.13      0.88 o
  -6   7  12       57.83       61.25      1.82 o
  -5   7  12        5.84        4.09      0.58 o
  -4   7  12        0.48       -0.40      0.40 o
  -3   7  12       24.10       24.41      0.99 o
  -2   7  12        5.66        5.97      0.50 o
  -1   7  12        0.01       -0.13      0.29 o
   0   7  12       18.53       21.43      1.03 o
   1   7  12        2.42        3.45      0.50 o
   2   7  12        0.08       -0.03      0.35 o
   3   7  12        8.91       10.80      0.84 o
 -10   8  12        0.20       -0.31      0.84 o
  -9   8  12        0.32        0.75      0.59 o
  -8   8  12        3.24        4.30      0.68 o
  -7   8  12       10.29        8.78      1.19 o
  -6   8  12        0.30        1.08      0.74 o
  -5   8  12        3.13        4.34      0.79 o
  -4   8  12        0.88        0.83      0.42 o
  -3   8  12        0.11       -0.35      0.35 o
  -2   8  12        5.87        8.24      0.51 o
  -1   8  12        0.01       -0.37      0.38 o
   0   8  12        2.49        4.06      0.60 o
   1   8  12        0.46        0.54      0.51 o
   2   8  12        0.04       -0.17      0.44 o
   3   8  12        1.34        0.30      0.76 o
  -9   9  12        0.05        1.86      0.95 o
  -8   9  12        1.48        0.04      0.82 o
  -7   9  12        8.22        8.65      1.26 o
  -6   9  12        4.42        4.79      1.02 o
  -5   9  12        0.36        0.27      0.73 o
  -4   9  12        4.33        3.19      0.93 o
  -3   9  12        0.85        1.08      0.60 o
  -2   9  12        1.83        2.98      0.76 o
  -1   9  12        0.04       -0.25      0.39 o
   0   9  12       25.24       30.60      1.12 o
   1   9  12       10.62       12.22      0.86 o
   2   9  12        0.31        0.15      0.80 o
  -8  10  12        7.15        6.91      1.26 o
  -7  10  12        0.55        0.33      0.82 o
  -6  10  12        0.12        0.89      0.83 o
  -5  10  12       12.36        9.44      1.29 o
  -4  10  12        0.26       -0.65      0.65 o
  -3  10  12        3.91        4.33      1.07 o
  -2  10  12        5.47        6.76      1.06 o
  -1  10  12        0.29        0.53      0.45 o
   0  10  12        0.01       -0.43      0.44 o
   1  10  12       12.12        8.82      1.31 o
  -6  11  12        0.37        0.50      0.84 o
  -5  11  12        0.01       -0.25      0.80 o
  -4  11  12        2.57        1.04      0.69 o
  -3  11  12        0.37        0.02      0.43 o
  -2  11  12        1.53        1.97      0.48 o
  -1  11  12        0.73        0.80      0.53 o
 -11   1  13        0.33        1.72      0.92 o
 -10   1  13       13.60       12.50      1.38 o
  -9   1  13        1.44        0.92      0.72 o
  -8   1  13        0.63       -0.12      0.55 o
  -7   1  13        0.20       -0.62      0.65 o
  -6   1  13        7.96        6.31      0.97 o
  -5   1  13       29.73       29.32      1.33 o
  -4   1  13       13.50       14.11      0.84 o
  -3   1  13       12.54        8.68      0.77 o
  -2   1  13       33.87       34.47      1.15 o
  -1   1  13       29.52       27.92      1.06 o
   0   1  13        0.46        0.67      0.30 o
   1   1  13       12.77       14.08      0.65 o
   2   1  13        0.16        0.06      0.34 o
   3   1  13        4.14        3.79      0.55 o
   4   1  13        3.29        4.68      0.66 o
 -11   2  13        0.10       -0.43      0.85 o
 -10   2  13        0.36        0.19      0.66 o
  -9   2  13        0.31        0.74      1.13 o
  -8   2  13        4.57        3.73      0.87 o
  -7   2  13       19.94       18.97      1.52 o
  -6   2  13        1.33        1.00      0.63 o
  -5   2  13       11.36       14.15      1.00 o
  -4   2  13        5.62        5.38      0.68 o
  -3   2  13      136.69      136.49      2.40 o
  -2   2  13       20.44       21.78      0.97 o
  -1   2  13       23.21       28.59      1.04 o
   0   2  13       71.21       69.91      1.33 o
   1   2  13        0.39        0.20      0.44 o
   2   2  13        0.15       -0.21      0.43 o
   3   2  13        4.20        5.38      0.59 o
   4   2  13        1.48        2.29      0.51 o
 -11   3  13        2.72        3.29      1.12 o
 -10   3  13        9.10        8.99      1.27 o
  -9   3  13       17.57       22.10      1.74 o
  -8   3  13        0.69        1.67      0.77 o
  -7   3  13        2.10        2.68      1.05 o
  -6   3  13        7.13        6.99      0.77 o
  -5   3  13        0.15       -0.04      0.39 o
  -4   3  13        0.01       -0.17      0.37 o
  -3   3  13        1.01        0.46      0.34 o
  -2   3  13       25.28       22.71      1.45 o
  -1   3  13       37.95       36.70      1.20 o
   0   3  13        0.04        0.26      0.38 o
   1   3  13       10.93        9.21      0.76 o
   2   3  13       17.92       20.88      1.07 o
   3   3  13       30.72       30.65      1.26 o
   4   3  13        3.15        3.16      0.65 o
 -11   4  13        1.17        0.15      1.70 o
 -10   4  13        1.41        1.64      0.80 o
  -9   4  13        0.23       -0.39      0.66 o
  -8   4  13        2.24        0.99      0.43 o
  -7   4  13        0.08       -0.09      0.37 o
  -6   4  13        0.17        0.02      0.31 o
  -5   4  13        3.90        3.87      0.50 o
  -4   4  13        1.11        1.03      0.36 o
  -3   4  13        1.36        1.04      0.34 o
  -2   4  13        3.00        3.80      0.47 o
  -1   4  13       14.74       15.97      0.70 o
   0   4  13        1.67        1.43      0.33 o
   1   4  13        0.80        0.70      0.43 o
   2   4  13        0.14        0.48      0.47 o
   3   4  13       10.99       12.68      0.94 o
 -11   5  13        1.15        1.36      0.83 o
 -10   5  13        4.24        3.97      0.79 o
  -9   5  13        0.70        0.93      0.79 o
  -8   5  13        0.01       -0.35      0.35 o
  -7   5  13        0.50        0.95      0.39 o
  -6   5  13       31.71       33.81      1.76 o
  -5   5  13       33.52       37.79      1.07 o
  -4   5  13        0.16        0.24      0.37 o
  -3   5  13        1.25        1.02      0.36 o
  -2   5  13        7.39        9.12      0.59 o
  -1   5  13        0.13        0.20      0.29 o
   0   5  13        0.01        0.08      0.42 o
   1   5  13        1.41        0.45      0.35 o
   2   5  13       52.71       54.26      1.19 o
   3   5  13       16.75       20.21      2.04 o
 -10   6  13        3.40        3.67      0.54 o
  -9   6  13        0.66        0.80      0.42 o
  -8   6  13        0.12        0.15      0.39 o
  -7   6  13        2.41        3.80      0.49 o
  -6   6  13       13.61       11.81      0.69 o
  -5   6  13       11.44       10.85      0.71 o
  -4   6  13        0.56        0.26      0.45 o
  -3   6  13        6.27        7.87      0.57 o
  -2   6  13        2.12        2.81      0.62 o
  -1   6  13        0.56        0.48      0.33 o
   0   6  13        0.61        0.54      0.34 o
   1   6  13       11.33       11.13      0.65 o
   2   6  13        7.65        7.43      1.07 o
   3   6  13        0.01       -0.15      0.48 o
 -10   7  13        3.39        2.49      0.68 o
  -9   7  13        1.31        2.54      0.49 o
  -8   7  13       11.89       10.82      0.70 o
  -7   7  13        7.52        8.06      0.62 o
  -6   7  13        7.43        4.92      0.64 o
  -5   7  13        5.28        5.17      0.63 o
  -4   7  13        7.51        6.40      0.65 o
  -3   7  13        3.45        2.77      0.43 o
  -2   7  13        0.01        0.13      0.31 o
  -1   7  13        2.48        3.71      0.45 o
   0   7  13        8.45       10.05      0.62 o
   1   7  13       10.87        9.94      0.67 o
   2   7  13        5.90        5.65      0.56 o
  -9   8  13        7.12       10.55      1.04 o
  -8   8  13        6.19        6.40      0.91 o
  -7   8  13        0.64        0.17      0.78 o
  -6   8  13       31.17       28.97      1.74 o
  -5   8  13        0.55        0.02      0.99 o
  -4   8  13        0.01        0.29      0.43 o
  -3   8  13        0.77        0.40      0.35 o
  -2   8  13        7.96        9.61      0.57 o
  -1   8  13        8.48        8.76      0.74 o
   0   8  13       25.54       25.44      1.31 o
   1   8  13        1.35        1.76      0.53 o
  -8   9  13        3.98        5.13      1.12 o
  -7   9  13        8.25        8.24      1.26 o
  -6   9  13        1.23        1.19      0.81 o
  -5   9  13        1.32        1.74      0.85 o
  -4   9  13        0.00       -0.02      0.74 o
  -3   9  13        0.82        0.40      0.42 o
  -2   9  13       16.52       19.36      1.06 o
  -1   9  13        0.13       -0.57      0.57 o
   0   9  13        0.40        0.14      0.46 o
   1   9  13        2.36        1.61      0.91 o
  -7  10  13        0.02       -0.21      0.81 o
  -6  10  13        1.82        1.06      0.86 o
  -5  10  13        0.46        1.06      0.88 o
  -4  10  13        8.82        9.50      1.04 o
  -3  10  13        3.56        3.41      0.57 o
  -2  10  13       13.41       14.84      0.90 o
  -1  10  13       29.61       28.81      1.14 o
  -5  11  13        5.59        6.81      1.16 o
  -4  11  13        0.28        0.61      0.66 o
  -3  11  13        0.08        0.74      0.46 o
 -11   0  14        4.86        1.30      1.16 o
 -10   0  14        2.24        0.15      0.98 o
  -9   0  14        0.08        0.19      0.91 o
  -8   0  14        0.03        0.32      0.93 o
  -7   0  14       38.10       35.12      2.62 o
  -6   0  14       19.01       13.88      1.90 o
  -5   0  14      122.14      108.43      5.17 o
  -4   0  14       38.54       25.66      1.46 o
  -3   0  14        3.69        4.94      1.08 o
  -2   0  14        4.04        2.33      0.59 o
  -1   0  14        9.06        9.18      0.89 o
   0   0  14        0.02        1.14      0.50 o
   1   0  14       39.58       43.62      1.46 o
   2   0  14       19.25       28.74      2.91 o
   3   0  14       11.79       12.88      1.48 o
 -11   1  14        0.45        0.09      0.75 o
 -10   1  14        0.29       -0.33      0.75 o
  -9   1  14        0.64        0.77      1.60 o
  -8   1  14        0.72       -0.30      0.63 o
  -7   1  14        0.16        0.36      0.62 o
  -6   1  14        1.52        1.44      0.69 o
  -5   1  14       97.89       84.51      2.13 o
  -4   1  14       24.50       23.86      1.04 o
  -3   1  14       15.58       11.49      0.81 o
  -2   1  14        4.00        4.38      0.57 o
  -1   1  14        1.52        0.81      0.43 o
   0   1  14      130.90      145.62      1.87 o
   1   1  14       33.26       38.28      0.98 o
   2   1  14        8.31        8.13      0.69 o
   3   1  14        1.23        0.42      0.46 o
 -11   2  14        2.28        1.33      0.93 o
 -10   2  14        0.05        1.13      0.81 o
  -9   2  14        2.33        2.07      0.83 o
  -8   2  14        4.40        4.11      0.90 o
  -7   2  14        2.38        2.74      0.99 o
  -6   2  14       21.96       19.22      1.21 o
  -5   2  14        1.92        1.71      0.56 o
  -4   2  14        1.76        1.50      0.46 o
  -3   2  14        0.75        0.89      0.40 o
  -2   2  14        2.93        1.33      0.43 o
  -1   2  14        2.24        2.32      0.51 o
   0   2  14        0.08        0.09      0.44 o
   1   2  14        3.53        2.50      0.58 o
   2   2  14        0.82        0.82      0.53 o
   3   2  14        0.01       -0.07      0.42 o
 -11   3  14        0.16       -0.47      0.97 o
 -10   3  14        0.27       -0.32      0.66 o
  -9   3  14        3.87        3.87      0.96 o
  -8   3  14        2.23        0.43      0.72 o
  -7   3  14       40.84       39.25      1.95 o
  -6   3  14       18.62       18.09      2.60 o
  -5   3  14       16.71       19.84      0.94 o
  -4   3  14        0.15       -0.13      0.33 o
  -3   3  14        0.03       -0.17      0.36 o
  -2   3  14        0.00       -0.39      0.39 o
  -1   3  14        3.39        2.23      0.57 o
   0   3  14        4.53        3.06      0.56 o
   1   3  14        0.04       -0.41      0.41 o
   2   3  14        0.78        1.11      0.62 o
   3   3  14        5.73        6.73      0.78 o
 -11   4  14        1.25        1.73      0.93 o
 -10   4  14        2.57        1.54      0.90 o
  -9   4  14       11.86       13.67      1.50 o
  -8   4  14        1.94        2.13      0.81 o
  -7   4  14        6.02        6.02      1.05 o
  -6   4  14        0.00       -0.10      0.63 o
  -5   4  14       16.73       16.01      1.38 o
  -4   4  14        1.99        2.32      0.61 o
  -3   4  14        7.96        8.41      0.80 o
  -2   4  14        0.89        0.97      0.58 o
  -1   4  14        0.49        0.53      0.43 o
   0   4  14        0.82        0.19      0.42 o
   1   4  14       15.28       14.16      0.96 o
   2   4  14        8.77        8.90      0.83 o
 -10   5  14        1.43        2.12      1.51 o
  -9   5  14        0.26       -0.14      0.53 o
  -8   5  14        2.94        2.28      0.57 o
  -7   5  14        7.80        8.18      0.59 o
  -6   5  14        0.01        0.12      0.35 o
  -5   5  14        0.01        0.18      0.40 o
  -4   5  14        0.38        0.29      0.41 o
  -3   5  14        0.15       -0.09      0.32 o
  -2   5  14        0.01       -0.05      0.32 o
  -1   5  14       18.71       16.49      0.70 o
   0   5  14       10.31       11.42      0.83 o
   1   5  14        2.29        2.27      0.55 o
   2   5  14        1.91        2.09      0.70 o
 -10   6  14        0.03        0.05      0.51 o
  -9   6  14        4.43        2.85      0.70 o
  -8   6  14       10.10       11.49      0.73 o
  -7   6  14        0.00        0.38      0.56 o
  -6   6  14        6.97        8.63      0.67 o
  -5   6  14        7.32        9.73      0.77 o
  -4   6  14       10.04       12.05      0.82 o
  -3   6  14        0.00       -0.32      0.32 o
  -2   6  14        0.30        0.52      0.36 o
  -1   6  14       15.69       16.56      0.72 o
   0   6  14        1.17        1.54      0.39 o
   1   6  14        8.32       11.04      0.78 o
   2   6  14        1.76        2.77      0.88 o
  -9   7  14        1.44        1.01      0.46 o
  -8   7  14        0.97        0.88      0.43 o
  -7   7  14        0.00       -0.08      0.48 o
  -6   7  14        0.53        0.67      0.49 o
  -5   7  14       12.68       13.06      0.86 o
  -4   7  14        2.24        2.57      0.55 o
  -3   7  14        0.49        0.19      0.37 o
  -2   7  14        4.22        4.32      0.48 o
  -1   7  14        0.04       -0.39      0.39 o
   0   7  14        2.64        1.89      0.46 o
   1   7  14        0.18       -0.58      0.58 o
  -9   8  14        0.48       -0.29      0.73 o
  -8   8  14        1.49        2.02      0.91 o
  -7   8  14        1.46        1.34      0.84 o
  -6   8  14        6.56        6.99      0.69 o
  -5   8  14        0.41        0.60      0.46 o
  -4   8  14        4.82        5.01      0.63 o
  -3   8  14       11.77       12.42      0.67 o
  -2   8  14       24.37       27.39      0.87 o
  -1   8  14       19.07       22.79      1.05 o
   0   8  14        2.62        2.99      0.88 o
  -7   9  14        2.49        2.99      0.99 o
  -6   9  14        0.00        0.64      0.78 o
  -5   9  14        1.57        0.81      0.81 o
  -4   9  14       17.18       18.95      1.58 o
  -3   9  14        0.11        0.50      0.63 o
  -2   9  14        3.58        4.27      0.74 o
  -1   9  14       12.79       12.60      1.40 o
  -5  10  14        0.03        0.20      0.83 o
  -4  10  14        2.28        2.08      0.55 o
  -3  10  14        5.87        6.15      0.95 o
 -10   1  15        0.28        0.04      0.74 o
  -9   1  15        1.04        0.43      0.73 o
  -8   1  15        2.09        1.43      0.79 o
  -7   1  15        2.89        2.39      0.81 o
  -6   1  15        0.31        0.12      0.50 o
  -5   1  15        0.15        0.16      0.41 o
  -4   1  15        2.17        0.84      0.48 o
  -3   1  15        0.01        0.27      0.41 o
  -2   1  15        3.77        3.06      0.56 o
  -1   1  15        0.03        0.32      0.48 o
   0   1  15        0.72        0.55      0.38 o
   1   1  15        3.04        3.02      0.55 o
   2   1  15        1.66        1.80      0.52 o
 -10   2  15        0.06       -0.14      0.75 o
  -9   2  15        1.93        1.06      0.81 o
  -8   2  15       14.55       15.56      1.65 o
  -7   2  15        0.94        0.06      0.49 o
  -6   2  15        3.85        4.51      0.72 o
  -5   2  15        4.61        4.50      0.61 o
  -4   2  15        0.01        0.10      0.36 o
  -3   2  15       10.39       10.40      1.45 o
  -2   2  15        2.70        3.65      0.60 o
  -1   2  15        0.04        0.04      0.44 o
   0   2  15        0.21        0.40      0.49 o
   1   2  15       25.82       26.40      1.24 o
   2   2  15        6.13        7.55      0.84 o
 -10   3  15        1.14        0.39      0.82 o
  -9   3  15        8.06        7.09      1.95 o
  -8   3  15        0.10       -0.36      1.36 o
  -7   3  15       12.77       12.98      2.24 o
  -6   3  15        3.72        3.64      0.90 o
  -5   3  15        2.29        2.74      0.68 o
  -4   3  15       21.78       23.20      1.09 o
  -3   3  15        0.09        0.41      0.52 o
  -2   3  15       18.48       16.22      1.13 o
  -1   3  15        2.42        3.01      0.56 o
   0   3  15        0.00       -0.26      0.53 o
   1   3  15       11.72       12.32      1.13 o
   2   3  15        1.28        1.85      0.78 o
 -10   4  15        4.78        3.84      1.10 o
  -9   4  15        0.07       -0.66      0.66 o
  -8   4  15       14.24       12.02      2.06 o
  -7   4  15        2.06        3.55      0.68 o
  -6   4  15        0.17       -0.13      0.49 o
  -5   4  15        0.97        1.15      0.62 o
  -4   4  15        2.71        2.84      0.55 o
  -3   4  15       25.44       27.46      1.30 o
  -2   4  15        5.31        5.82      0.76 o
  -1   4  15        0.17       -0.06      0.43 o
   0   4  15        0.95        1.27      0.54 o
   1   4  15       15.85       15.15      1.03 o
 -10   5  15        0.60        0.99      0.60 o
  -9   5  15        0.57       -0.51      0.51 o
  -8   5  15        5.09        4.70      0.74 o
  -7   5  15       19.62       20.25      1.15 o
  -6   5  15        9.71       11.88      1.06 o
  -5   5  15        0.92        0.77      0.74 o
  -4   5  15       10.24       11.97      1.08 o
  -3   5  15        0.85        0.68      0.79 o
  -2   5  15        4.22        2.69      0.92 o
  -1   5  15        1.47        0.87      0.46 o
   0   5  15        6.54        6.21      0.81 o
   1   5  15        2.58        2.83      0.91 o
  -9   6  15        0.01        0.09      0.54 o
  -8   6  15        0.99       -0.06      0.51 o
  -7   6  15        5.62        5.05      0.68 o
  -6   6  15        0.19       -0.45      0.45 o
  -5   6  15        0.09       -0.24      0.45 o
  -4   6  15        8.70        7.42      0.59 o
  -3   6  15        0.86        0.86      0.56 o
  -2   6  15        0.02        0.17      0.34 o
  -1   6  15        0.05       -0.36      0.40 o
   0   6  15        2.79        2.13      0.56 o
  -9   7  15        0.02        0.03      0.43 o
  -8   7  15        2.89        2.36      0.65 o
  -7   7  15        4.25        3.92      0.64 o
  -6   7  15        2.98        1.43      0.96 o
  -5   7  15       10.13        7.16      0.72 o
  -4   7  15        0.83        0.22      0.39 o
  -3   7  15       10.50       10.18      0.68 o
  -2   7  15        0.15        0.29      0.38 o
  -1   7  15        2.15        1.20      0.42 o
   0   7  15        0.93       -0.07      0.50 o
  -7   8  15        0.00        0.29      0.79 o
  -6   8  15        0.04        0.00      0.52 o
  -5   8  15        0.65        0.75      0.50 o
  -4   8  15        0.27        0.34      0.54 o
  -3   8  15       18.46       19.96      0.81 o
  -2   8  15        0.00       -0.35      0.76 o
  -1   8  15        1.09        2.83      0.89 o
  -6   9  15        2.34        2.55      0.94 o
  -5   9  15        1.62        3.02      0.97 o
  -4   9  15        6.85        8.87      1.26 o
  -3   9  15        8.08       10.23      1.27 o
 -10   0  16        1.27        1.76      1.29 o
  -9   0  16        0.26       -0.68      0.96 o
  -8   0  16        0.70        1.29      1.11 o
  -7   0  16       14.13       12.52      2.04 o
  -6   0  16        1.83        4.01      0.89 o
  -5   0  16        0.83        0.83      0.66 o
  -4   0  16        0.00       -0.68      0.68 o
  -3   0  16       20.68       21.61      1.37 o
  -2   0  16       54.61       50.14      4.25 o
  -1   0  16       78.86       95.21      2.51 o
   0   0  16        1.98        2.62      0.65 o
   1   0  16        3.75        4.33      1.12 o
 -10   1  16        0.16       -0.30      0.76 o
  -9   1  16        0.11       -0.04      0.75 o
  -8   1  16        1.84        2.79      1.19 o
  -7   1  16        0.34        0.79      0.56 o
  -6   1  16        2.96        1.49      0.49 o
  -5   1  16        4.23        4.41      0.64 o
  -4   1  16        6.95        8.58      0.81 o
  -3   1  16        2.25        1.52      0.55 o
  -2   1  16        0.75        1.59      0.56 o
  -1   1  16       29.28       32.89      1.08 o
   0   1  16        1.72        1.72      0.53 o
   1   1  16        4.35        6.37      0.68 o
 -10   2  16        0.92        1.25      0.86 o
  -9   2  16        0.64        0.50      0.80 o
  -8   2  16        0.00       -0.04      0.69 o
  -7   2  16        4.24        1.96      0.80 o
  -6   2  16        1.58        3.00      0.66 o
  -5   2  16        0.06        0.50      0.43 o
  -4   2  16        0.55       -0.14      0.42 o
  -3   2  16        1.86        3.59      0.73 o
  -2   2  16       26.48       35.94      2.48 o
  -1   2  16        6.96        5.50      0.74 o
   0   2  16        0.14       -0.43      0.55 o
   1   2  16        0.36        0.15      0.56 o
 -10   3  16        0.14        0.50      1.10 o
  -9   3  16        1.05        0.34      0.78 o
  -8   3  16        1.08        1.73      0.87 o
  -7   3  16        0.87        0.98      0.76 o
  -6   3  16        0.44        0.74      0.53 o
  -5   3  16        0.41        0.72      0.49 o
  -4   3  16        0.67        0.36      0.53 o
  -3   3  16        1.27        1.67      0.63 o
  -2   3  16        3.48        3.85      1.07 o
  -1   3  16        0.05        0.29      0.49 o
   0   3  16        0.74        1.35      0.56 o
  -9   4  16        3.04        1.89      0.91 o
  -8   4  16        0.85        0.40      0.63 o
  -7   4  16        2.84        3.04      0.69 o
  -6   4  16        5.95        7.73      2.93 o
  -5   4  16        7.84       12.40      0.92 o
  -4   4  16        5.98        7.69      1.68 o
  -3   4  16        3.27        1.27      0.60 o
  -2   4  16        0.15        0.69      0.56 o
  -1   4  16        1.21        0.51      0.53 o
   0   4  16        5.02        7.12      1.11 o
  -9   5  16        2.17        1.46      0.72 o
  -8   5  16        3.51        3.48      0.71 o
  -7   5  16        7.78        7.46      0.87 o
  -6   5  16       18.67       17.46      1.60 o
  -5   5  16        0.03       -0.49      0.49 o
  -4   5  16        0.72        1.38      0.57 o
  -3   5  16        0.78        0.81      0.62 o
  -2   5  16        2.21        3.27      0.66 o
  -1   5  16        4.38        5.01      0.68 o
  -8   6  16        0.11        0.77      0.55 o
  -7   6  16        2.52        3.19      0.93 o
  -6   6  16        0.16        0.42      0.75 o
  -5   6  16        7.04        7.68      1.44 o
  -4   6  16        0.07        0.12      0.82 o
  -3   6  16        0.82        1.30      0.93 o
  -2   6  16        1.21        0.50      0.46 o
  -1   6  16        0.68        1.53      0.78 o
  -7   7  16        0.06       -0.02      0.67 o
  -6   7  16        3.89        3.63      0.62 o
  -5   7  16        6.40        8.01      0.71 o
  -4   7  16        2.97        3.96      0.54 o
  -3   7  16        5.22        6.42      1.03 o
  -2   7  16        8.61        7.36      1.05 o
  -5   8  16        4.57        4.88      0.64 o
  -9   1  17        0.93        1.44      0.90 o
  -8   1  17        0.14        0.34      0.79 o
  -7   1  17        0.26        0.07      0.46 o
  -6   1  17        0.59       -0.42      0.42 o
  -5   1  17        0.05       -0.67      0.67 o
  -4   1  17        0.25        0.52      0.53 o
  -3   1  17        0.06        1.46      0.56 o
  -2   1  17        1.66        2.35      0.76 o
  -1   1  17        0.80        0.06      0.57 o
  -9   2  17        4.72        4.58      1.56 o
  -8   2  17        0.91        0.37      0.82 o
  -7   2  17        0.92        0.86      0.77 o
  -6   2  17        0.00       -0.47      0.47 o
  -5   2  17        0.17        0.43      0.52 o
  -4   2  17        2.70        1.40      1.26 o
  -3   2  17        0.00        0.48      0.62 o
  -2   2  17        0.11        0.34      0.65 o
  -1   2  17        0.83        1.46      0.62 o
  -9   3  17        0.00       -0.94      0.94 o
  -8   3  17        3.10        3.25      0.97 o
  -7   3  17        0.94        0.81      0.77 o
  -6   3  17        0.09        0.04      0.52 o
  -5   3  17        0.00        0.33      0.51 o
  -4   3  17        5.08        6.02      0.89 o
  -3   3  17        2.90        3.87      0.79 o
  -2   3  17        5.72        7.14      0.82 o
  -1   3  17       12.18       13.45      1.19 o
  -8   4  17        5.66        7.31      1.03 o
  -7   4  17        0.09        0.49      0.81 o
  -6   4  17        0.31        1.02      0.53 o
  -5   4  17        2.18        0.99      0.60 o
  -4   4  17        0.42        0.92      0.60 o
  -3   4  17        3.20        2.41      0.68 o
  -2   4  17        5.60        7.35      0.92 o
  -8   5  17        0.02       -0.42      0.61 o
  -7   5  17        1.73        0.61      0.81 o
  -6   5  17        6.54        5.76      0.84 o
  -5   5  17        0.06       -0.25      0.51 o
  -4   5  17        8.09        8.66      1.06 o
  -3   5  17       13.25       13.54      1.44 o
  -6   6  17        3.86        3.10      0.93 o
  -5   6  17        7.40        7.04      1.15 o
  -4   6  17        0.67        0.84      0.75 o
  -8   0  18        3.01        1.98      1.26 o
  -7   0  18        0.01        0.03      0.75 o
  -6   0  18        7.41        6.76      1.61 o
  -5   0  18        0.43       -0.64      0.64 o
  -4   0  18       11.24       16.27      1.34 o
  -3   0  18        1.42        1.52      0.79 o
  -8   1  18        0.03        0.12      1.17 o
  -7   1  18        8.00       10.44      1.11 o
  -6   1  18        4.16        4.53      1.02 o
  -5   1  18       17.18       21.93      1.29 o
  -4   1  18        1.65        0.98      0.76 o
  -3   1  18       12.43       11.67      1.20 o
  -8   2  18        3.81        5.42      1.68 o
  -7   2  18        0.02       -0.52      0.52 o
  -6   2  18        7.94        7.61      0.88 o
  -5   2  18        0.01       -0.28      0.63 o
  -4   2  18        1.21        2.64      0.80 o
  -3   2  18       13.35       17.59      1.39 o
  -7   3  18       11.51       13.84      1.34 o
  -6   3  18        0.01       -0.27      0.54 o
  -5   3  18       18.78       22.28      1.45 o
  -4   3  18        9.12        7.08      1.33 o
  -6   4  18        3.99        6.33      1.22 o
  -5   4  18        1.80        1.46      0.93 o
 
